# Supplementary material for: An anchoring complex recruits katanin for microtubule severing at the plant cortical nucleation sites
Source: Nat Commun. 2021 Jun 17;12:3687. doi: 10.1038/s41467-021-24067-y (PMC8211667; doi:10.1038/s41467-021-24067-y)
Supplement: Supplementary file 35 — Source Data [file 41467_2021_24067_MOESM35_ESM.xlsx]

## Sheet: Figure 1e
Figure 1e
	Masd1a-GFP								Masd1b-GFP								Wdr8-GFP
		No Nucleation		Nucleation						No Nucleation		Nucleation						No Nucleation		Nucleation
		Along MT	MT free	Branch	Bundle	MT free				Along MT	MT free	Branch	Bundle	MT free				Along MT	MT free	Branch	Bundle	MT free
	Cell_01	28	0	34	9	1			Cell_01	26	0	45	1	0			Cell_01	68	3	75	25	6
	Cell_02	20	0	20	7	1			Cell_02	29	0	43	7	1			Cell_02	36	2	43	7	0
	Cell_03	18	0	9	0	0			Cell_03	44	0	57	11	1			Cell_03	29	0	31	8	0
	Cell_04	22	0	15	3	0			Cell_04	14	0	31	6	0			Cell_04	42	0	44	10	2
	Cell_05	13	0	8	2	1			Cell_05	7	0	36	10	0			Cell_05	21	2	39	7	0
	Cell_06	20	0	13	0	0			Cell_06	12	0	33	5	0			Cell_06	33	1	51	17	5
	Cell_07	18	1	14	2	2			Cell_07	24	1	23	4	2			Cell_07	22	0	27	12	0
	Cell_08	13	0	3	0	0			Cell_08	38	0	59	15	2			Cell_08	7	1	16	7	3
	Cell_09	19	0	20	1	0			Cell_09	47	0	26	8	2			Cell_09	25	0	18	8	2
	Cell_10	28	0	6	4	0			Cell_10	44	1	47	16	2			Cell_10	25	1	22	14	4
	Cell_11	8	0	5	2	0			Cell_11	8	0	16	1	0			Cell_11	23	2	18	14	2
	Cell_12	31	2	13	3	2			Cell_12	9	0	27	2	0			Cell_12	17	0	15	6	3
	Cell_13	23	0	30	5	2			Cell_13	15	0	16	1	0			Cell_13	31	1	54	10	2
	Cell_14	31	0	35	2	0			Cell_14	25	1	18	0	0			Cell_14	30	1	29	12	1
	Cell_15	15	0	18	1	0			Cell_15	20	0	16	1	3			Cell_15	10	1	7	3	1
	Cell_16	20	0	12	1	0			Cell_16	22	0	15	4	0			Cell_16	8	0	9	1	0
	Cell_17	12	0	15	2	0			Cell_17	15	0	17	0	1			Cell_17	9	0	8	0	0
	Cell_18	33	0	19	13	3			Cell_18	36	0	17	1	1			Total event number	436	15	506	161	31	1149
	Cell_19	31	0	32	10	3			Cell_19	30	0	20	5	3			Percent	37.946	1.30548	44.0383	14.0122	2.698
	Cell_20	23	0	9	2	2			Cell_20	22	0	23	6	1
	Cell_21	8	2	14	0	0			Total event number	487	3	585	104	19	1198
	Cell_22	32	0	5	3	0			Percent	40.6511	0.250417	48.8314	8.68114	1.58598
	Cell_23	20	0	7	0	0
	Cell_24	15	0	7	3	1
	Total event number	501	5	363	75	18	962
	Percent	52.079	0.519751	37.7339	7.79626	1.8711

## Sheet: Figure 1g
Figure 1g
	Excitation order: GFP -> mCherry			Excitation order: mCherry -> GFP
	Event Number	Time lag (s)		Event Number	Time lag (s)
	Cell_01 Track_ID001	1.7		Cell_01 Track_ID0001	10.8
	Cell_01 Track_ID002	14.2		Cell_01 Track_ID0002	15.8
	Cell_01 Track_ID003	19.2		Cell_01 Track_ID0003	30.8
	Cell_01 Track_ID004	46.7		Cell_01 Track_ID0004	8.3
	Cell_01 Track_ID005	4.2		Cell_01 Track_ID0005	10.8
	Cell_01 Track_ID006	14.2		Cell_01 Track_ID0006	8.3
	Cell_01 Track_ID007	1.7		Cell_01 Track_ID0007	18.3
	Cell_01 Track_ID008	4.2		Cell_01 Track_ID0008	5.8
	Cell_01 Track_ID009	6.7		Cell_01 Track_ID0009	18.3
	Cell_01 Track_ID010	6.7		Cell_01 Track_ID0010	10.8
	Cell_01 Track_ID011	44.2		Cell_01 Track_ID0011	43.3
	Cell_01 Track_ID012	11.7		Cell_01 Track_ID0012	5.8
	Cell_01 Track_ID013	11.7		Cell_01 Track_ID0013	20.8
	Cell_01 Track_ID014	6.7		Cell_01 Track_ID0014	8.3
	Cell_01 Track_ID015	34.2		Cell_01 Track_ID0015	10.8
	Cell_01 Track_ID016	21.7		Cell_01 Track_ID0016	8.3
	Cell_01 Track_ID017	24.2		Cell_01 Track_ID0017	10.8
	Cell_01 Track_ID018	1.7		Cell_01 Track_ID0018	10.8
	Cell_01 Track_ID019	9.2		Cell_01 Track_ID0019	13.3
	Cell_01 Track_ID020	1.7		Cell_01 Track_ID0020	20.8
	Cell_01 Track_ID021	6.7		Cell_01 Track_ID0021	23.3
	Cell_01 Track_ID022	14.2		Cell_01 Track_ID0022	3.3
	Cell_01 Track_ID023	4.2		Cell_01 Track_ID0023	5.8
	Cell_01 Track_ID024	6.7		Cell_01 Track_ID0024	75.8
	Cell_01 Track_ID025	24.2		Cell_01 Track_ID0025	5.8
	Cell_01 Track_ID026	11.7		Cell_01 Track_ID0026	15.8
	Cell_01 Track_ID027	31.7		Cell_01 Track_ID0027	3.3
	Cell_01 Track_ID028	39.2		Cell_02 Track_ID0001	10.8
	Cell_01 Track_ID029	16.7		Cell_02 Track_ID0002	5.8
	Cell_01 Track_ID030	19.2		Cell_02 Track_ID0003	3.3
	Cell_01 Track_ID031	4.2		Cell_02 Track_ID0004	18.3
	Cell_01 Track_ID032	4.2		Cell_02 Track_ID0005	10.8
	Cell_01 Track_ID033	11.7		Cell_02 Track_ID0006	8.3
	Cell_01 Track_ID034	4.2		Cell_02 Track_ID0007	30.8
	Cell_01 Track_ID035	21.7		Cell_02 Track_ID0008	5.8
	Cell_01 Track_ID036	1.7		Cell_02 Track_ID0009	18.3
	Cell_01 Track_ID037	-0.8		Cell_02 Track_ID0010	28.3
	Cell_01 Track_ID038	-0.8		Cell_02 Track_ID0011	10.8
	Cell_02 Track_ID001	11.7		Cell_02 Track_ID0012	8.3
	Cell_02 Track_ID002	21.7		Cell_02 Track_ID0013	8.3
	Cell_02 Track_ID003	19.2		Cell_02 Track_ID0014	8.3
	Cell_02 Track_ID004	16.7		Cell_02 Track_ID0015	10.8
	Cell_02 Track_ID005	4.2		Cell_02 Track_ID0016	28.3
	Cell_02 Track_ID006	9.2		Cell_02 Track_ID0017	18.3
	Cell_02 Track_ID007	14.2		Cell_02 Track_ID0018	10.8
	Cell_02 Track_ID008	1.7		Cell_02 Track_ID0019	18.3
	Cell_02 Track_ID009	9.2		Cell_02 Track_ID0020	15.8
	Cell_02 Track_ID010	4.2		Cell_02 Track_ID0021	15.8
	Cell_02 Track_ID011	6.7		Cell_02 Track_ID0022	10.8
	Cell_02 Track_ID012	21.7		Cell_02 Track_ID0023	10.8
	Cell_02 Track_ID013	1.7		Cell_02 Track_ID0024	5.8
	Cell_02 Track_ID014	11.7		Cell_02 Track_ID0025	20.8
	Cell_02 Track_ID015	4.2		Cell_02 Track_ID0026	15.8
	Cell_02 Track_ID016	16.7		Cell_03 Track_ID0001	-4.2
	Cell_02 Track_ID017	9.2		Cell_03 Track_ID0002	-4.2
	Cell_02 Track_ID018	4.2		Cell_03 Track_ID0003	-1.7
	Cell_02 Track_ID019	6.7		Cell_03 Track_ID0004	-11.7
	Cell_02 Track_ID020	1.7		Cell_03 Track_ID0005	-4.2
	Cell_02 Track_ID021	6.7		Cell_03 Track_ID0006	-26.7
	Cell_02 Track_ID022	9.2		Cell_03 Track_ID0007	-1.7
	Cell_02 Track_ID023	6.7		Cell_03 Track_ID0008	-1.7
	Cell_02 Track_ID024	6.7		Cell_03 Track_ID0009	-1.7
	Cell_02 Track_ID025	4.2		Cell_03 Track_ID0010	-9.2
	Cell_02 Track_ID026	1.7		Cell_03 Track_ID0011	8.3
	Cell_02 Track_ID027	6.7		Cell_03 Track_ID0012	90.8
	Cell_02 Track_ID028	24.2		Cell_03 Track_ID0013	5.8
	Cell_02 Track_ID029	29.2		Cell_03 Track_ID0014	15.8
	Cell_02 Track_ID030	41.7		Cell_03 Track_ID0015	8.3
	Cell_02 Track_ID031	4.2		Cell_03 Track_ID0016	10.8
	Cell_02 Track_ID032	9.2		Cell_03 Track_ID0017	28.3
	Cell_02 Track_ID033	9.2		Cell_03 Track_ID0018	13.3
	Cell_02 Track_ID034	6.7		Cell_03 Track_ID0019	23.3
	Cell_02 Track_ID035	14.2		Cell_03 Track_ID0020	20.8
	Cell_02 Track_ID036	4.2		Cell_03 Track_ID0021	13.3
	Cell_02 Track_ID037	14.2		Cell_03 Track_ID0022	15.8
	Cell_02 Track_ID038	6.7		Cell_03 Track_ID0023	13.3
	Cell_02 Track_ID039	6.7		Cell_03 Track_ID0024	18.3
	Cell_02 Track_ID040	4.2		Cell_03 Track_ID0025	5.8
	Cell_02 Track_ID041	6.7		Cell_03 Track_ID0026	35.8
	Cell_02 Track_ID042	16.7		Cell_03 Track_ID0027	65.8
	Cell_02 Track_ID043	6.7		Cell_03 Track_ID0028	28.3
	Cell_02 Track_ID044	4.2		Cell_03 Track_ID0029	45.8
	Cell_02 Track_ID045	16.7		Cell_03 Track_ID0030	60.8
	Cell_02 Track_ID046	4.2		Cell_03 Track_ID0031	3.3
	Cell_02 Track_ID047	9.2		Cell_03 Track_ID0032	30.8
	Cell_02 Track_ID048	11.7		Cell_03 Track_ID0033	13.3
	Cell_02 Track_ID049	14.2		Cell_03 Track_ID0034	3.3
	Cell_02 Track_ID050	19.2		Cell_03 Track_ID0035	15.8
	Cell_02 Track_ID051	1.7		Cell_03 Track_ID0036	20.8
	Cell_02 Track_ID052	1.7		Cell_03 Track_ID0037	13.3
	Cell_02 Track_ID053	11.7		Cell_03 Track_ID0038	23.3
	Cell_02 Track_ID054	4.2		Cell_03 Track_ID0039	28.3
	Cell_02 Track_ID055	21.7		Cell_03 Track_ID0040	38.3
	Cell_02 Track_ID056	1.7		Cell_03 Track_ID0041	8.3
	Cell_02 Track_ID057	16.7		Cell_03 Track_ID0042	10.8
	Cell_02 Track_ID058	4.2		Cell_03 Track_ID0043	28.3
	Cell_02 Track_ID059	1.7		Cell_03 Track_ID0044	13.3
	Cell_02 Track_ID060	1.7		Cell_03 Track_ID0045	35.8
	Cell_02 Track_ID061	4.2		Cell_03 Track_ID0046	28.3
	Cell_02 Track_ID062	4.2		Cell_03 Track_ID0047	10.8
	Cell_02 Track_ID063	6.7		Cell_03 Track_ID0048	18.3
	Cell_02 Track_ID064	21.7		Cell_03 Track_ID0049	18.3
	Cell_02 Track_ID065	14.2		Cell_03 Track_ID0050	10.8
	Cell_02 Track_ID066	1.7		Cell_03 Track_ID0051	8.3
	Cell_02 Track_ID067	6.7		Cell_03 Track_ID0052	18.3
	Cell_02 Track_ID068	1.7		Cell_03 Track_ID0053	18.3
	Cell_02 Track_ID069	26.7		Cell_03 Track_ID0054	45.8
	Cell_02 Track_ID070	9.2		Cell_03 Track_ID0055	13.3
	Cell_02 Track_ID071	6.7		Cell_03 Track_ID0056	8.3
	Cell_02 Track_ID072	4.2		Cell_03 Track_ID0057	5.8
	Cell_02 Track_ID073	1.7		Cell_03 Track_ID0058	15.8
	Cell_02 Track_ID074	4.2		Cell_03 Track_ID0059	0.8
	Cell_02 Track_ID075	26.7		Cell_03 Track_ID0060	0.8
	Cell_02 Track_ID076	1.7
	Cell_02 Track_ID077	4.2
	Cell_02 Track_ID078	6.7
	Cell_02 Track_ID079	4.2
	Cell_02 Track_ID080	4.2
	Cell_02 Track_ID081	6.7
	Cell_02 Track_ID082	11.7
	Cell_02 Track_ID083	1.7
	Cell_02 Track_ID084	4.2
	Cell_02 Track_ID085	11.7
	Cell_02 Track_ID086	1.7
	Cell_02 Track_ID087	4.2
	Cell_02 Track_ID088	-0.8
	Cell_02 Track_ID089	-0.8
	Cell_02 Track_ID090	-0.8
	Cell_02 Track_ID091	-0.8
	Cell_02 Track_ID092	-0.8
	Cell_02 Track_ID093	-0.8
	Cell_02 Track_ID094	-0.8
	Cell_02 Track_ID095	-0.8
	Cell_02 Track_ID096	-0.8
	Cell_02 Track_ID097	-18.3
	Cell_02 Track_ID098	-5.8
	Cell_02 Track_ID099	-3.3
	Cell_02 Track_ID100	-10.8
	Cell_02 Track_ID101	-5.8
	Cell_02 Track_ID102	-8.3
	Cell_02 Track_ID103	-5.8
	Cell_02 Track_ID104	-3.3
	Cell_02 Track_ID105	-23.3
	Cell_03 Track_ID001	1.7
	Cell_03 Track_ID002	56.7
	Cell_03 Track_ID003	9.2
	Cell_03 Track_ID004	1.7
	Cell_03 Track_ID005	11.7
	Cell_03 Track_ID006	26.7
	Cell_03 Track_ID007	4.2
	Cell_03 Track_ID008	9.2
	Cell_03 Track_ID009	16.7
	Cell_03 Track_ID010	26.7
	Cell_03 Track_ID011	14.2
	Cell_03 Track_ID012	66.7
	Cell_03 Track_ID013	6.7
	Cell_03 Track_ID014	6.7
	Cell_03 Track_ID015	4.2
	Cell_03 Track_ID016	4.2
	Cell_03 Track_ID017	1.7
	Cell_03 Track_ID018	9.2
	Cell_03 Track_ID019	6.7
	Cell_03 Track_ID020	6.7
	Cell_03 Track_ID021	1.7
	Cell_03 Track_ID022	6.7
	Cell_03 Track_ID023	1.7
	Cell_03 Track_ID024	9.2
	Cell_03 Track_ID025	4.2
	Cell_03 Track_ID026	4.2
	Cell_03 Track_ID027	1.7
	Cell_03 Track_ID028	6.7
	Cell_03 Track_ID029	1.7
	Cell_03 Track_ID030	14.2
	Cell_03 Track_ID031	6.7
	Cell_03 Track_ID032	21.7
	Cell_03 Track_ID033	6.7
	Cell_03 Track_ID034	26.7
	Cell_03 Track_ID035	16.7
	Cell_03 Track_ID036	6.7
	Cell_03 Track_ID037	6.7
	Cell_03 Track_ID038	4.2
	Cell_03 Track_ID039	4.2
	Cell_03 Track_ID040	-0.8
	Cell_03 Track_ID041	-8.3
	Cell_03 Track_ID042	-5.8
	Cell_03 Track_ID043	-5.8
	Cell_03 Track_ID044	-10.8
	Cell_03 Track_ID045	-3.3
	Cell_03 Track_ID046	-15.8
	Cell_03 Track_ID047	-3.3
	Cell_03 Track_ID048	-8.3

## Sheet: Figure 2bcg
Figure 2
					Figure 2b	Figure 2c	Figure 2g							Figure 2b	Figure 2c	Figure 2g							Figure 2b	Figure 2c	Figure 2g							Figure 2c	Figure 2g							Figure 2c
Genotype	Event Number	Event Type	Nucleation Type	Daughter MT dynamics Release or Shrinkage	gTuRC Residence time (s)	Time to Nucleation (s)	Time to Release (s)		Genotype	Event Number	Event Type	Nucleation Type	Daughter MT dynamics Release or Shrinkage	gTuRC Residence time (s)	Time to Nucleation (s)	Time to Severing (s)		Genotype	Event Number	Event Type	Nucleation Type	Daughter MT dynamics Release or Shrinkage	gTuRC Residence time (s)	Time to Nucleation (s)	Time to Release (s)		Genotype	Event Number	Event Type	Nucleation Type	Daughter MT dynamics Release or Shrinkage	Time to Nucleation (s)	Time to Release (s)		Genotype	Event Number	Event Type	Nucleation Type	Daughter MT dynamics Release or Shrinkage	Time to Nucleation (s)
Wild type	Cell_01 Index0001	No-Nuc			30	ND	ND		msd1a msd1b	Cell_01 Index0001	No-Nuc			8	ND	ND		wdr8	Cell_01 Index0001	Nuc	Branch	Shrinkage	140	ND	ND		wdr8 ktn1	Cell_01 Index0001	Nuc	MT-free	Release	2.5	475		ktn1	Cell_01 Index0001	Nuc	Branch	Shrinkage	7.5
Wild type	Cell_01 Index0002	Nuc	Branch	Release	124	64	12		msd1a msd1b	Cell_01 Index0002	Nuc	Branch	Release	86	18	68		wdr8	Cell_01 Index0002	No-Nuc			2	ND	ND		wdr8 ktn1	Cell_01 Index0002	Nuc	MT-free	Release	32.5	360		ktn1	Cell_01 Index0002	Nuc	Branch	Shrinkage	12.5
Wild type	Cell_01 Index0003	Nuc	Bundle	Release	108	76	32		msd1a msd1b	Cell_01 Index0003	No-Nuc			2	ND	ND		wdr8	Cell_01 Index0003	No-Nuc			4	ND	ND		wdr8 ktn1	Cell_01 Index0003	Nuc	Branch	Release	10	260		ktn1	Cell_01 Index0003	Nuc	Branch	Shrinkage	10
Wild type	Cell_01 Index0004	No-Nuc			0	ND	ND		msd1a msd1b	Cell_01 Index0004	Nuc	Bundle	Release	120	26	94		wdr8	Cell_01 Index0004	No-Nuc	MT-free		2	ND	ND		wdr8 ktn1	Cell_01 Index0004	Nuc	Branch	Release	65	345		ktn1	Cell_01 Index0004	Nuc	Branch	Shrinkage	7.5
Wild type	Cell_01 Index0005	No-Nuc			0	ND	ND		msd1a msd1b	Cell_01 Index0005	Nuc	Bundle	Shrinkage	270	ND	ND		wdr8	Cell_01 Index0005	No-Nuc			2	ND	ND		wdr8 ktn1	Cell_01 Index0005	Nuc	Branch	Release	2.5	120		ktn1	Cell_01 Index0005	Nuc	Branch	Shrinkage	15
Wild type	Cell_01 Index0006	No-Nuc			0	ND	ND		msd1a msd1b	Cell_01 Index0006	Nuc	Branch	Shrinkage	218	ND	ND		wdr8	Cell_01 Index0006	No-Nuc			2	ND	ND		wdr8 ktn1	Cell_01 Index0006	Nuc	Bundle	Release	7.5	132.5		ktn1	Cell_01 Index0006	Nuc	Branch	Shrinkage	10
Wild type	Cell_01 Index0007	Nuc	Branch	Release	122	112	10		msd1a msd1b	Cell_01 Index0007	No-Nuc			10	ND	ND		wdr8	Cell_01 Index0007	No-Nuc			4	ND	ND		wdr8 ktn1	Cell_01 Index0007	Nuc	Branch	Release	22.5	100		ktn1	Cell_01 Index0007	Nuc	Branch	Shrinkage	15
Wild type	Cell_01 Index0008	Nuc	MT-free	Shrinkage	64	ND	ND		msd1a msd1b	Cell_01 Index0008	Nuc	Branch	Shrinkage	180	ND	ND		wdr8	Cell_01 Index0008	No-Nuc	MT-free		2	ND	ND		wdr8 ktn1	Cell_01 Index0008	Nuc	Branch	Release	27.5	395		ktn1	Cell_01 Index0008	Nuc	Branch	Shrinkage	15
Wild type	Cell_01 Index0009	Nuc	Bundle	Release	80	72	8		msd1a msd1b	Cell_01 Index0009	No-Nuc			4	ND	ND		wdr8	Cell_01 Index0009	No-Nuc			4	ND	ND		wdr8 ktn1	Cell_01 Index0009	Nuc	Bundle	Release	10	102.5		ktn1	Cell_01 Index0009	Nuc	Branch	Shrinkage	10
Wild type	Cell_01 Index0010	No-Nuc			0	ND	ND		msd1a msd1b	Cell_01 Index0010	No-Nuc			52	ND	ND		wdr8	Cell_01 Index0010	No-Nuc			4	ND	ND		wdr8 ktn1	Cell_01 Index0010	Nuc	Bundle	Release	12.5	80		ktn1	Cell_01 Index0010	Nuc	Branch	Shrinkage	10
Wild type	Cell_01 Index0011	No-Nuc	MT-free		0	ND	ND		msd1a msd1b	Cell_01 Index0011	Nuc	Branch	Shrinkage	90	ND	ND		wdr8	Cell_01 Index0011	Nuc	Bundle	Shrinkage	150	ND	ND		wdr8 ktn1	Cell_01 Index0011	Nuc	Branch	Release	22.5	352.5		ktn1	Cell_01 Index0011	Nuc	Branch	Shrinkage	5
Wild type	Cell_01 Index0012	Nuc	Bundle	Release	146	ND	ND		msd1a msd1b	Cell_01 Index0012	Nuc	Branch	Shrinkage	300	ND	ND		wdr8	Cell_01 Index0012	Nuc	Bundle	Release	114	18	98		wdr8 ktn1	Cell_02 Index0001	Nuc	Branch	Release	10	82.5		ktn1	Cell_01 Index0012	Nuc	Branch	Shrinkage	15
Wild type	Cell_01 Index0013	Nuc	Bundle	Release	134	ND	ND		msd1a msd1b	Cell_01 Index0013	Nuc	Bundle	Shrinkage	110	ND	ND		wdr8	Cell_01 Index0013	No-Nuc			4	ND	ND		wdr8 ktn1	Cell_02 Index0002	Nuc	Branch	Release	10	480		ktn1	Cell_01 Index0013	Nuc	Branch	Shrinkage	12.5
Wild type	Cell_01 Index0014	Nuc	Branch	Release	44	20	24		msd1a msd1b	Cell_01 Index0014	Nuc	Branch	Release	252	52	200		wdr8	Cell_01 Index0014	Nuc	Bundle	Shrinkage	12	ND	ND		wdr8 ktn1	Cell_02 Index0003	Nuc	Branch	Release	5	70		ktn1	Cell_01 Index0014	Nuc	Branch	Shrinkage	10
Wild type	Cell_01 Index0015	No-Nuc	MT-free		0	ND	ND		msd1a msd1b	Cell_01 Index0015	Nuc	Bundle	Release	162	18	144		wdr8	Cell_01 Index0015	Nuc	MT-free	Shrinkage	110	ND	ND		wdr8 ktn1	Cell_02 Index0004	Nuc	Bundle	Release	15	140		ktn1	Cell_01 Index0015	Nuc	Branch	Shrinkage	5
Wild type	Cell_01 Index0016	No-Nuc			0	ND	ND		msd1a msd1b	Cell_01 Index0016	Nuc	Branch	Shrinkage	134	ND	ND		wdr8	Cell_01 Index0016	No-Nuc			4	ND	ND		wdr8 ktn1	Cell_02 Index0005	Nuc	Branch	Release	30	317.5		ktn1	Cell_01 Index0016	Nuc	Branch	Shrinkage	32.5
Wild type	Cell_01 Index0017	Nuc	Bundle	Release	66	62	4		msd1a msd1b	Cell_01 Index0017	No-Nuc			10	ND	ND		wdr8	Cell_01 Index0017	Nuc	Branch	Shrinkage	80	ND	ND		wdr8 ktn1	Cell_02 Index0006	Nuc	Bundle	Release	10	200		ktn1	Cell_01 Index0017	Nuc	Branch	Shrinkage	2.5
Wild type	Cell_01 Index0018	No-Nuc			0	ND	ND		msd1a msd1b	Cell_01 Index0018	Nuc	Bundle	Shrinkage	150	ND	ND		wdr8	Cell_01 Index0018	Nuc	Bundle	Shrinkage	150	ND	ND		wdr8 ktn1	Cell_02 Index0007	Nuc	Branch	Release	5	152.5		ktn1	Cell_01 Index0018	Nuc	Branch	Shrinkage	37.5
Wild type	Cell_01 Index0019	Nuc	Branch	Shrinkage	104	ND	ND		msd1a msd1b	Cell_01 Index0019	Nuc	Bundle	Shrinkage	170	ND	ND		wdr8	Cell_01 Index0019	Nuc	Bundle	Release	182	14	170		wdr8 ktn1	Cell_02 Index0008	Nuc	Branch	Release	15	50		ktn1	Cell_01 Index0019	Nuc	Branch	Shrinkage	7.5
Wild type	Cell_01 Index0020	No-Nuc			0	ND	ND		msd1a msd1b	Cell_01 Index0020	Nuc	Branch	Release	94	16	78		wdr8	Cell_01 Index0020	Nuc	Bundle	ND	280	ND	ND		wdr8 ktn1	Cell_02 Index0009	Nuc	Branch	Release	32.5	92.5		ktn1	Cell_01 Index0020	Nuc	Branch	Shrinkage	12.5
Wild type	Cell_01 Index0021	No-Nuc			0	ND	ND		msd1a msd1b	Cell_01 Index0021	No-Nuc			0	ND	ND		wdr8	Cell_01 Index0021	Nuc	Bundle	Shrinkage	210	ND	ND		wdr8 ktn1	Cell_02 Index0010	Nuc	Branch	Release	20	85		ktn1	Cell_01 Index0021	Nuc	Branch	Shrinkage	20
Wild type	Cell_01 Index0022	No-Nuc			0	ND	ND		msd1a msd1b	Cell_01 Index0022	No-Nuc			2	ND	ND		wdr8	Cell_01 Index0022	Nuc	Branch	Release	124	16	112		wdr8 ktn1	Cell_02 Index0011	Nuc	MT-free	Release	0	22.5		ktn1	Cell_01 Index0022	Nuc	Branch	Shrinkage	7.5
Wild type	Cell_01 Index0023	Nuc	Branch	Shrinkage	70	ND	ND		msd1a msd1b	Cell_01 Index0023	No-Nuc			0	ND	ND		wdr8	Cell_01 Index0023	Nuc	Branch	ND	278	ND	ND		wdr8 ktn1	Cell_02 Index0012	Nuc	Branch	Release	42.5	60		ktn1	Cell_01 Index0023	Nuc	Branch	Shrinkage	5
Wild type	Cell_01 Index0024	No-Nuc			12	ND	ND		msd1a msd1b	Cell_01 Index0024	No-Nuc			0	ND	ND		wdr8	Cell_01 Index0024	No-Nuc			4	ND	ND		wdr8 ktn1	Cell_02 Index0013	Nuc	Bundle	Release	5	190		ktn1	Cell_01 Index0024	Nuc	Branch	Shrinkage	15
Wild type	Cell_01 Index0025	No-Nuc			2	ND	ND		msd1a msd1b	Cell_01 Index0025	No-Nuc			6	ND	ND		wdr8	Cell_01 Index0025	No-Nuc			4	ND	ND		wdr8 ktn1	Cell_02 Index0014	Nuc	Bundle	Release	30	77.5		ktn1	Cell_01 Index0025	Nuc	Branch	Shrinkage	12.5
Wild type	Cell_01 Index0026	No-Nuc			2	ND	ND		msd1a msd1b	Cell_01 Index0026	No-Nuc			18	ND	ND		wdr8	Cell_01 Index0026	Nuc	Bundle	Shrinkage	180	ND	ND		wdr8 ktn1	Cell_02 Index0015	Nuc	Bundle	Release	32.5	230		ktn1	Cell_01 Index0026	Nuc	Branch	Shrinkage	15
Wild type	Cell_01 Index0027	No-Nuc	MT-free		18	ND	ND		msd1a msd1b	Cell_01 Index0027	No-Nuc			0	ND	ND		wdr8	Cell_01 Index0027	Nuc	Branch	Release	78	34	46		wdr8 ktn1	Cell_02 Index0016	Nuc	Branch	Release	10	70		ktn1	Cell_01 Index0027	Nuc	Branch	Shrinkage	80
Wild type	Cell_01 Index0028	Nuc	Bundle	Release	74	54	20		msd1a msd1b	Cell_01 Index0028	No-Nuc			0	ND	ND		wdr8	Cell_01 Index0028	No-Nuc			2	ND	ND		wdr8 ktn1	Cell_02 Index0017	Nuc	Bundle	Release	5	70		ktn1	Cell_01 Index0028	Nuc	Branch	Shrinkage	10
Wild type	Cell_01 Index0029	Nuc	Bundle	Shrinkage	34	ND	ND		msd1a msd1b	Cell_01 Index0029	No-Nuc			0	ND	ND		wdr8	Cell_01 Index0029	No-Nuc			52	ND	ND		wdr8 ktn1	Cell_02 Index0018	Nuc	Bundle	Release	2.5	90		ktn1	Cell_01 Index0029	Nuc	Branch	Shrinkage	12.5
Wild type	Cell_01 Index0030	No-Nuc			8	ND	ND		msd1a msd1b	Cell_01 Index0030	Nuc	Bundle	Shrinkage	82	ND	ND		wdr8	Cell_01 Index0030	Nuc	Bundle	Shrinkage	242	ND	ND		wdr8 ktn1	Cell_03 Index0001	Nuc	Branch	Release	7.5	107.5		ktn1	Cell_01 Index0030	Nuc	Branch	Shrinkage	5
Wild type	Cell_01 Index0031	Nuc	Branch	Shrinkage	46	ND	ND		msd1a msd1b	Cell_01 Index0031	No-Nuc			0	ND	ND		wdr8	Cell_01 Index0031	No-Nuc			4	ND	ND		wdr8 ktn1	Cell_03 Index0002	Nuc	Branch	Release	30	72.5		ktn1	Cell_01 Index0031	Nuc	Branch	Shrinkage	10
Wild type	Cell_01 Index0032	No-Nuc			0	ND	ND		msd1a msd1b	Cell_01 Index0032	No-Nuc			12	ND	ND		wdr8	Cell_01 Index0032	No-Nuc	MT-free		16	ND	ND		wdr8 ktn1	Cell_03 Index0003	Nuc	Branch	Release	12.5	50		ktn1	Cell_01 Index0032	Nuc	Branch	Shrinkage	15
Wild type	Cell_01 Index0033	No-Nuc			14	ND	ND		msd1a msd1b	Cell_01 Index0033	Nuc	Bundle	Shrinkage	292	ND	ND		wdr8	Cell_01 Index0033	Nuc	Bundle	Shrinkage	166	ND	ND		wdr8 ktn1	Cell_03 Index0004	Nuc	Branch	Release	25	55		ktn1	Cell_01 Index0033	Nuc	Branch	Shrinkage	25
Wild type	Cell_01 Index0034	Nuc	Branch	Release	44	38	6		msd1a msd1b	Cell_01 Index0034	No-Nuc	MT-free		2	ND	ND		wdr8	Cell_01 Index0034	No-Nuc			20	ND	ND		wdr8 ktn1	Cell_03 Index0005	Nuc	Branch	Release	15	135		ktn1	Cell_01 Index0034	Nuc	Branch	Shrinkage	30
Wild type	Cell_01 Index0035	No-Nuc			8	ND	ND		msd1a msd1b	Cell_01 Index0035	No-Nuc			2	ND	ND		wdr8	Cell_01 Index0035	Nuc	Bundle	Shrinkage	120	ND	ND		wdr8 ktn1	Cell_03 Index0006	Nuc	Branch	Release	35	112.5		ktn1	Cell_01 Index0035	Nuc	Branch	Shrinkage	15
Wild type	Cell_01 Index0036	Nuc	Bundle	Release	56	44	12		msd1a msd1b	Cell_01 Index0036	No-Nuc			0	ND	ND		wdr8	Cell_01 Index0036	Nuc	Bundle	Release	144	16	132		wdr8 ktn1	Cell_03 Index0007	Nuc	Branch	Release	30	60		ktn1	Cell_01 Index0036	Nuc	Branch	Shrinkage	45
Wild type	Cell_01 Index0037	No-Nuc			0	ND	ND		msd1a msd1b	Cell_01 Index0037	No-Nuc			2	ND	ND		wdr8	Cell_01 Index0037	No-Nuc			4	ND	ND		wdr8 ktn1	Cell_03 Index0008	Nuc	Branch	Release	42.5	135		ktn1	Cell_01 Index0037	Nuc	Branch	Shrinkage	5
Wild type	Cell_01 Index0038	No-Nuc			0	ND	ND		msd1a msd1b	Cell_01 Index0038	No-Nuc	MT-free		0	ND	ND		wdr8	Cell_01 Index0038	No-Nuc			2	ND	ND		wdr8 ktn1	Cell_03 Index0009	Nuc	Branch	Release	15	210		ktn1	Cell_01 Index0038	Nuc	Branch	Shrinkage	20
Wild type	Cell_01 Index0039	Nuc	Branch	Release	94	84	10		msd1a msd1b	Cell_01 Index0039	Nuc	Bundle	Shrinkage	268	ND	ND		wdr8	Cell_01 Index0039	No-Nuc			2	ND	ND		wdr8 ktn1	Cell_03 Index0010	Nuc	MT-free	Release	7.5	517.5		ktn1	Cell_01 Index0039	Nuc	Branch	Shrinkage	17.5
Wild type	Cell_01 Index0040	No-Nuc			0	ND	ND		msd1a msd1b	Cell_01 Index0040	Nuc	Branch	Shrinkage	170	ND	ND		wdr8	Cell_01 Index0040	Nuc	Branch	ND	150	ND	ND		wdr8 ktn1	Cell_03 Index0011	Nuc	Branch	Release	30	137.5		ktn1	Cell_01 Index0040	Nuc	Branch	Shrinkage	35
Wild type	Cell_01 Index0041	No-Nuc			28	ND	ND		msd1a msd1b	Cell_01 Index0041	Nuc	Bundle	Shrinkage	128	ND	ND		wdr8	Cell_01 Index0041	No-Nuc	MT-free		18	ND	ND		wdr8 ktn1	Cell_03 Index0012	Nuc	Branch	Release	17.5	202.5		ktn1	Cell_01 Index0041	Nuc	Branch	Shrinkage	22.5
Wild type	Cell_01 Index0042	Nuc	Branch	Release	142	118	24		msd1a msd1b	Cell_01 Index0042	Nuc	Branch	Release	108	24	84		wdr8	Cell_01 Index0042	No-Nuc			68	ND	ND		wdr8 ktn1	Cell_03 Index0013	Nuc	Branch	Release	17.5	50		ktn1	Cell_01 Index0042	Nuc	Branch	Shrinkage	5
Wild type	Cell_01 Index0043	Nuc	Branch	Release	58	36	22		msd1a msd1b	Cell_01 Index0043	Nuc	Branch	Release	126	12	114		wdr8	Cell_01 Index0043	No-Nuc			2	ND	ND		wdr8 ktn1	Cell_03 Index0014	Nuc	Bundle	Release	12.5	90		ktn1	Cell_01 Index0043	Nuc	Branch	Shrinkage	47.5
Wild type	Cell_01 Index0044	Nuc	Branch	Release	92	68	20		msd1a msd1b	Cell_01 Index0044	No-Nuc			16	ND	ND		wdr8	Cell_01 Index0044	Nuc	Branch	Shrinkage	122	ND	ND		wdr8 ktn1	Cell_03 Index0015	Nuc	Branch	Release	10	77.5		ktn1	Cell_01 Index0044	Nuc	Branch	Shrinkage	102.5
Wild type	Cell_01 Index0045	No-Nuc	MT-free		8	ND	ND		msd1a msd1b	Cell_01 Index0045	Nuc	Bundle	Shrinkage	150	ND	ND		wdr8	Cell_01 Index0045	No-Nuc			2	ND	ND		wdr8 ktn1	Cell_03 Index0016	Nuc	Branch	Release	17.5	255		ktn1	Cell_02 Index0001	Nuc	Branch	Shrinkage	7.5
Wild type	Cell_01 Index0046	No-Nuc			2	ND	ND		msd1a msd1b	Cell_01 Index0046	No-Nuc			0	ND	ND		wdr8	Cell_01 Index0046	No-Nuc			4	ND	ND		wdr8 ktn1	Cell_03 Index0017	Nuc	Branch	Release	25	110		ktn1	Cell_02 Index0002	Nuc	Branch	Shrinkage	7.5
Wild type	Cell_01 Index0047	No-Nuc			20	ND	ND		msd1a msd1b	Cell_01 Index0047	No-Nuc			80	ND	ND		wdr8	Cell_01 Index0047	No-Nuc			2	ND	ND		wdr8 ktn1	Cell_03 Index0018	Nuc	Branch	Release	22.5	182.5		ktn1	Cell_02 Index0003	Nuc	Branch	Shrinkage	102.5
Wild type	Cell_01 Index0048	No-Nuc	MT-free		0	ND	ND		msd1a msd1b	Cell_01 Index0048	No-Nuc			18	ND	ND		wdr8	Cell_01 Index0048	No-Nuc			4	ND	ND		wdr8 ktn1	Cell_03 Index0019	Nuc	Bundle	Release	22.5	295		ktn1	Cell_02 Index0004	Nuc	Branch	Shrinkage	7.5
Wild type	Cell_01 Index0049	Nuc	Branch	Shrinkage	30	ND	ND		msd1a msd1b	Cell_01 Index0049	Nuc	Branch	Shrinkage	218	ND	ND		wdr8	Cell_01 Index0049	No-Nuc			2	ND	ND		wdr8 ktn1	Cell_03 Index0020	Nuc	Branch	Release	12.5	115		ktn1	Cell_02 Index0005	Nuc	Branch	Shrinkage	7.5
Wild type	Cell_01 Index0050	No-Nuc	MT-free		0	ND	ND		msd1a msd1b	Cell_01 Index0050	Nuc	Branch	Shrinkage	150	ND	ND		wdr8	Cell_01 Index0050	No-Nuc			2	ND	ND		wdr8 ktn1	Cell_03 Index0021	Nuc	Branch	Release	5	282.5		ktn1	Cell_02 Index0006	Nuc	Branch	Shrinkage	5
Wild type	Cell_01 Index0051	No-Nuc			28	ND	ND		msd1a msd1b	Cell_01 Index0051	No-Nuc	MT-free		2	ND	ND		wdr8	Cell_01 Index0051	No-Nuc			2	ND	ND		wdr8 ktn1	Cell_03 Index0022	Nuc	Branch	Release	10	130		ktn1	Cell_02 Index0007	Nuc	Branch	Shrinkage	20
Wild type	Cell_01 Index0052	Nuc	Branch	Release	100	90	10		msd1a msd1b	Cell_01 Index0052	No-Nuc	MT-free		2	ND	ND		wdr8	Cell_01 Index0052	Nuc	Bundle	Shrinkage	160	ND	ND		wdr8 ktn1	Cell_03 Index0023	Nuc	Branch	Release	10	350		ktn1	Cell_02 Index0008	Nuc	Branch	Shrinkage	10
Wild type	Cell_01 Index0053	Nuc	MT-free	Release	104	80	24		msd1a msd1b	Cell_01 Index0053	No-Nuc			2	ND	ND		wdr8	Cell_01 Index0053	No-Nuc			18	ND	ND		wdr8 ktn1	Cell_04 Index0001	Nuc	Bundle	Release	17.5	412.5		ktn1	Cell_02 Index0009	Nuc	Branch	Shrinkage	2.5
Wild type	Cell_01 Index0054	Nuc	Branch	Release	142	124	18		msd1a msd1b	Cell_01 Index0054	No-Nuc			8	ND	ND		wdr8	Cell_01 Index0054	No-Nuc			2	ND	ND		wdr8 ktn1	Cell_04 Index0002	Nuc	Branch	Release	25	372.5		ktn1	Cell_02 Index0010	Nuc	Branch	Shrinkage	10
Wild type	Cell_01 Index0055	Nuc	Branch	Release	48	32	12		msd1a msd1b	Cell_01 Index0055	No-Nuc			10	ND	ND		wdr8	Cell_01 Index0055	No-Nuc			10	ND	ND		wdr8 ktn1	Cell_04 Index0003	Nuc	Bundle	Release	17.5	267.5		ktn1	Cell_02 Index0011	Nuc	Branch	Shrinkage	2.5
Wild type	Cell_01 Index0056	No-Nuc			50	ND	ND		msd1a msd1b	Cell_01 Index0056	No-Nuc			0	ND	ND		wdr8	Cell_01 Index0056	Nuc	Branch	Release	80	4	80		wdr8 ktn1	Cell_04 Index0004	Nuc	Branch	Release	22.5	140		ktn1	Cell_02 Index0012	Nuc	Branch	Shrinkage	80
Wild type	Cell_01 Index0057	Nuc	Branch	Release	190	172	18		msd1a msd1b	Cell_01 Index0057	No-Nuc			2	ND	ND		wdr8	Cell_01 Index0057	Nuc	Bundle	Shrinkage	76	ND	ND		wdr8 ktn1	Cell_04 Index0005	Nuc	Branch	Release	60	147.5		ktn1	Cell_02 Index0013	Nuc	Branch	Shrinkage	45
Wild type	Cell_01 Index0058	No-Nuc	MT-free		0	ND	ND		msd1a msd1b	Cell_01 Index0058	Nuc	Branch	Shrinkage	172	ND	ND		wdr8	Cell_01 Index0058	No-Nuc			2	ND	ND		wdr8 ktn1	Cell_04 Index0006	Nuc	Branch	Release	20	110		ktn1	Cell_02 Index0014	Nuc	Branch	Shrinkage	10
Wild type	Cell_01 Index0059	No-Nuc			44	ND	ND		msd1a msd1b	Cell_01 Index0059	No-Nuc			4	ND	ND		wdr8	Cell_01 Index0059	No-Nuc	MT-free		2	ND	ND		wdr8 ktn1	Cell_04 Index0007	Nuc	Branch	Release	20	62.5		ktn1	Cell_02 Index0015	Nuc	Branch	Shrinkage	17.5
Wild type	Cell_01 Index0060	No-Nuc			62	ND	ND		msd1a msd1b	Cell_01 Index0060	No-Nuc			20	ND	ND		wdr8	Cell_01 Index0060	No-Nuc			4	ND	ND		wdr8 ktn1	Cell_04 Index0008	Nuc	Branch	Release	22.5	222.5		ktn1	Cell_02 Index0016	Nuc	Branch	Shrinkage	12.5
Wild type	Cell_01 Index0061	No-Nuc			0	ND	ND		msd1a msd1b	Cell_01 Index0061	No-Nuc	MT-free		0	ND	ND		wdr8	Cell_01 Index0061	No-Nuc			2	ND	ND		wdr8 ktn1	Cell_04 Index0009	Nuc	Branch	Release	12.5	60		ktn1	Cell_02 Index0017	Nuc	Branch	Shrinkage	42.5
Wild type	Cell_01 Index0062	Nuc	Branch	Release	44	36	8		msd1a msd1b	Cell_01 Index0062	No-Nuc			0	ND	ND		wdr8	Cell_01 Index0062	No-Nuc			2	ND	ND		wdr8 ktn1	Cell_04 Index0010	Nuc	Branch	Release	55	172.5		ktn1	Cell_02 Index0018	Nuc	Branch	Shrinkage	25
Wild type	Cell_01 Index0063	Nuc	Branch	Release	152	70	82		msd1a msd1b	Cell_01 Index0063	No-Nuc			0	ND	ND		wdr8	Cell_01 Index0063	No-Nuc			20	ND	ND		wdr8 ktn1	Cell_04 Index0011	Nuc	Branch	Release	35	72.5		ktn1	Cell_02 Index0019	Nuc	Branch	Shrinkage	10
Wild type	Cell_01 Index0064	No-Nuc			0	ND	ND		msd1a msd1b	Cell_01 Index0064	No-Nuc			0	ND	ND		wdr8	Cell_01 Index0064	No-Nuc			6	ND	ND										ktn1	Cell_02 Index0020	Nuc	Branch	Shrinkage	45
Wild type	Cell_01 Index0065	No-Nuc			14	ND	ND		msd1a msd1b	Cell_01 Index0065	No-Nuc			0	ND	ND		wdr8	Cell_01 Index0065	No-Nuc			16	ND	ND										ktn1	Cell_02 Index0021	Nuc	Branch	Shrinkage	50
Wild type	Cell_01 Index0066	No-Nuc			30	ND	ND		msd1a msd1b	Cell_01 Index0066	No-Nuc			0	ND	ND		wdr8	Cell_01 Index0066	No-Nuc			2	ND	ND										ktn1	Cell_02 Index0022	Nuc	Branch	Shrinkage	17.5
Wild type	Cell_01 Index0067	No-Nuc			44	ND	ND		msd1a msd1b	Cell_01 Index0067	No-Nuc			0	ND	ND		wdr8	Cell_01 Index0067	No-Nuc			4	ND	ND										ktn1	Cell_02 Index0023	Nuc	Branch	Shrinkage	20
Wild type	Cell_01 Index0068	Nuc	Branch	Release	36	34	2		msd1a msd1b	Cell_01 Index0068	No-Nuc			0	ND	ND		wdr8	Cell_01 Index0068	No-Nuc			14	ND	ND										ktn1	Cell_02 Index0024	Nuc	Branch	Shrinkage	5
Wild type	Cell_01 Index0069	No-Nuc			0	ND	ND		msd1a msd1b	Cell_01 Index0069	No-Nuc			0	ND	ND		wdr8	Cell_01 Index0069	No-Nuc			2	ND	ND										ktn1	Cell_02 Index0025	Nuc	Branch	Shrinkage	22.5
Wild type	Cell_01 Index0070	No-Nuc			12	ND	ND		msd1a msd1b	Cell_01 Index0070	No-Nuc	MT-free		2	ND	ND		wdr8	Cell_01 Index0070	No-Nuc			42	ND	ND										ktn1	Cell_02 Index0026	Nuc	Branch	Shrinkage	20
Wild type	Cell_01 Index0071	Nuc	MT-free	Release	66	56	10		msd1a msd1b	Cell_01 Index0071	No-Nuc			2	ND	ND		wdr8	Cell_01 Index0071	Nuc	Bundle	Shrinkage	40	ND	ND										ktn1	Cell_02 Index0027	Nuc	Branch	Shrinkage	25
Wild type	Cell_01 Index0072	Nuc	Branch	Shrinkage	132	ND	ND		msd1a msd1b	Cell_01 Index0072	No-Nuc			8	ND	ND		wdr8	Cell_01 Index0072	No-Nuc			16	ND	ND										ktn1	Cell_02 Index0028	Nuc	Branch	Shrinkage	15
Wild type	Cell_01 Index0073	No-Nuc			10	ND	ND		msd1a msd1b	Cell_01 Index0073	No-Nuc			0	ND	ND		wdr8	Cell_01 Index0073	No-Nuc			6	ND	ND										ktn1	Cell_02 Index0029	Nuc	Branch	Shrinkage	17.5
Wild type	Cell_01 Index0074	No-Nuc			16	ND	ND		msd1a msd1b	Cell_01 Index0074	No-Nuc			0	ND	ND		wdr8	Cell_01 Index0074	Nuc	Branch	Shrinkage	338	ND	ND										ktn1	Cell_02 Index0030	Nuc	Branch	Shrinkage	12.5
Wild type	Cell_01 Index0075	No-Nuc			24	ND	ND		msd1a msd1b	Cell_01 Index0075	No-Nuc			2	ND	ND		wdr8	Cell_01 Index0075	Nuc	Branch	Shrinkage	184	ND	ND										ktn1	Cell_02 Index0031	Nuc	Branch	Shrinkage	7.5
Wild type	Cell_01 Index0076	No-Nuc			6	ND	ND		msd1a msd1b	Cell_01 Index0076	Nuc	Bundle	Shrinkage	188	ND	ND		wdr8	Cell_01 Index0076	No-Nuc			20	ND	ND										ktn1	Cell_02 Index0032	Nuc	Branch	Shrinkage	52.5
Wild type	Cell_01 Index0077	No-Nuc			8	ND	ND		msd1a msd1b	Cell_02 Index0001	No-Nuc			38	ND	ND		wdr8	Cell_01 Index0077	No-Nuc			8	ND	ND										ktn1	Cell_02 Index0033	Nuc	Branch	Shrinkage	10
Wild type	Cell_01 Index0078	No-Nuc			2	ND	ND		msd1a msd1b	Cell_02 Index0002	No-Nuc			8	ND	ND		wdr8	Cell_01 Index0078	No-Nuc	MT-free		2	ND	ND										ktn1	Cell_02 Index0034	Nuc	Branch	Shrinkage	85
Wild type	Cell_01 Index0079	Nuc	Bundle	Release	146	134	12		msd1a msd1b	Cell_02 Index0003	No-Nuc			4	ND	ND		wdr8	Cell_01 Index0079	Nuc	Branch	ND	132	ND	ND										ktn1	Cell_02 Index0035	Nuc	Branch	Shrinkage	20
Wild type	Cell_01 Index0080	Nuc	Branch	Release	124	108	16		msd1a msd1b	Cell_02 Index0004	No-Nuc	MT-free		10	ND	ND		wdr8	Cell_01 Index0080	Nuc	Branch	Shrinkage	134	ND	ND										ktn1	Cell_02 Index0036	Nuc	Branch	Shrinkage	15
Wild type	Cell_01 Index0081	Nuc	Branch	Release	236	174	62		msd1a msd1b	Cell_02 Index0005	Nuc	Bundle	Release	330	10	320		wdr8	Cell_01 Index0081	No-Nuc			18	ND	ND										ktn1	Cell_02 Index0037	Nuc	Branch	Shrinkage	20
Wild type	Cell_01 Index0082	No-Nuc			40	ND	ND		msd1a msd1b	Cell_02 Index0006	No-Nuc			2	ND	ND		wdr8	Cell_01 Index0082	No-Nuc			4	ND	ND										ktn1	Cell_02 Index0038	Nuc	Branch	Shrinkage	27.5
Wild type	Cell_01 Index0083	Nuc	Branch	Shrinkage	42	ND	ND		msd1a msd1b	Cell_02 Index0007	Nuc	Branch	Shrinkage	196	ND	ND		wdr8	Cell_01 Index0083	No-Nuc			2	ND	ND										ktn1	Cell_02 Index0039	Nuc	Branch	Shrinkage	7.5
Wild type	Cell_01 Index0084	Nuc	Branch	ND	120	ND	ND		msd1a msd1b	Cell_02 Index0008	No-Nuc			20	ND	ND		wdr8	Cell_01 Index0084	No-Nuc			2	ND	ND										ktn1	Cell_02 Index0040	Nuc	Branch	Shrinkage	32.5
Wild type	Cell_01 Index0085	Nuc	Branch	Shrinkage	40	ND	ND		msd1a msd1b	Cell_02 Index0009	No-Nuc	MT-free		0	ND	ND		wdr8	Cell_01 Index0085	Nuc	Branch	Shrinkage	212	ND	ND										ktn1	Cell_02 Index0041	Nuc	Branch	Shrinkage	5
Wild type	Cell_01 Index0086	No-Nuc			16	ND	ND		msd1a msd1b	Cell_02 Index0010	No-Nuc			20	ND	ND		wdr8	Cell_01 Index0086	Nuc	Branch	ND	54	ND	ND										ktn1	Cell_02 Index0042	Nuc	Branch	Shrinkage	25
Wild type	Cell_01 Index0087	Nuc	Branch	Release	154	136	18		msd1a msd1b	Cell_02 Index0011	No-Nuc	MT-free		12	ND	ND		wdr8	Cell_01 Index0087	Nuc	Bundle	ND	258	ND	ND										ktn1	Cell_02 Index0043	Nuc	Branch	Shrinkage	17.5
Wild type	Cell_01 Index0088	No-Nuc			0	ND	ND		msd1a msd1b	Cell_02 Index0012	No-Nuc			38	ND	ND		wdr8	Cell_01 Index0088	No-Nuc			6	ND	ND										ktn1	Cell_02 Index0044	Nuc	Branch	Shrinkage	0
Wild type	Cell_01 Index0089	Nuc	Branch	Release	122	108	14		msd1a msd1b	Cell_02 Index0013	No-Nuc			0	ND	ND		wdr8	Cell_01 Index0089	Nuc	Branch	Shrinkage	70	ND	ND										ktn1	Cell_02 Index0045	Nuc	Bundle	Shrinkage	7.5
Wild type	Cell_01 Index0090	No-Nuc			0	ND	ND		msd1a msd1b	Cell_02 Index0014	No-Nuc			0	ND	ND		wdr8	Cell_01 Index0090	No-Nuc			4	ND	ND										ktn1	Cell_02 Index0046	Nuc	Branch	Shrinkage	10
Wild type	Cell_01 Index0091	Nuc	Branch	Release	236	126	12		msd1a msd1b	Cell_02 Index0015	No-Nuc			0	ND	ND		wdr8	Cell_01 Index0091	Nuc	Bundle	ND	62	ND	ND										ktn1	Cell_02 Index0047	Nuc	Branch	Shrinkage	12.5
Wild type	Cell_01 Index0092	No-Nuc			0	ND	ND		msd1a msd1b	Cell_02 Index0016	Nuc	Bundle	Shrinkage	80	ND	ND		wdr8	Cell_01 Index0092	No-Nuc			2	ND	ND										ktn1	Cell_02 Index0048	Nuc	Branch	Shrinkage	0
Wild type	Cell_01 Index0093	No-Nuc			4	ND	ND		msd1a msd1b	Cell_02 Index0017	Nuc	Bundle	Release	108	18	90		wdr8	Cell_01 Index0093	No-Nuc	MT-free		2	ND	ND										ktn1	Cell_02 Index0049	Nuc	Branch	Shrinkage	37.5
Wild type	Cell_01 Index0094	No-Nuc			0	ND	ND		msd1a msd1b	Cell_02 Index0018	No-Nuc			0	ND	ND		wdr8	Cell_01 Index0094	No-Nuc			2	ND	ND										ktn1	Cell_02 Index0050	Nuc	Branch	Shrinkage	20
Wild type	Cell_01 Index0095	No-Nuc			6	ND	ND		msd1a msd1b	Cell_02 Index0019	Nuc	Branch	Release	204	14	190		wdr8	Cell_01 Index0095	Nuc	Bundle	Release	44	12	36										ktn1	Cell_02 Index0051	Nuc	Branch	Shrinkage	10
Wild type	Cell_01 Index0096	No-Nuc	MT-free		4	ND	ND		msd1a msd1b	Cell_02 Index0020	No-Nuc			2	ND	ND		wdr8	Cell_01 Index0096	No-Nuc			2	ND	ND										ktn1	Cell_02 Index0052	Nuc	Branch	Shrinkage	12.5
Wild type	Cell_01 Index0097	No-Nuc			50	ND	ND		msd1a msd1b	Cell_02 Index0021	No-Nuc			0	ND	ND		wdr8	Cell_01 Index0097	Nuc	Branch	Shrinkage	42	ND	ND										ktn1	Cell_02 Index0053	Nuc	Bundle	Shrinkage	5
Wild type	Cell_01 Index0098	No-Nuc	MT-free		0	ND	ND		msd1a msd1b	Cell_02 Index0022	No-Nuc			14	ND	ND		wdr8	Cell_01 Index0098	No-Nuc	MT-free		4	ND	ND										ktn1	Cell_02 Index0054	Nuc	Branch	Shrinkage	12.5
Wild type	Cell_01 Index0099	No-Nuc			4	ND	ND		msd1a msd1b	Cell_02 Index0023	No-Nuc			8	ND	ND		wdr8	Cell_01 Index0099	No-Nuc			18	ND	ND										ktn1	Cell_02 Index0055	Nuc	Bundle	Shrinkage	10
Wild type	Cell_01 Index0100	No-Nuc	MT-free		2	ND	ND		msd1a msd1b	Cell_02 Index0024	No-Nuc			0	ND	ND		wdr8	Cell_01 Index0100	No-Nuc			2	ND	ND										ktn1	Cell_02 Index0056	Nuc	Branch	Shrinkage	45
Wild type	Cell_01 Index0101	No-Nuc			2	ND	ND		msd1a msd1b	Cell_02 Index0025	No-Nuc			12	ND	ND		wdr8	Cell_01 Index0101	No-Nuc			2	ND	ND										ktn1	Cell_02 Index0057	Nuc	Branch	Shrinkage	17.5
Wild type	Cell_01 Index0102	No-Nuc			20	ND	ND		msd1a msd1b	Cell_02 Index0026	No-Nuc			0	ND	ND		wdr8	Cell_01 Index0102	Nuc	MT-free	Shrinkage	134	ND	ND										ktn1	Cell_02 Index0058	Nuc	Branch	Shrinkage	22.5
Wild type	Cell_01 Index0103	Nuc	Branch	Release	102	88	14		msd1a msd1b	Cell_02 Index0027	Nuc	Branch	Shrinkage	176	ND	ND		wdr8	Cell_01 Index0103	Nuc	Branch	Shrinkage	158	ND	ND										ktn1	Cell_03 Index0001	Nuc	Branch	Shrinkage	22.5
Wild type	Cell_01 Index0104	No-Nuc			20	ND	ND		msd1a msd1b	Cell_02 Index0028	No-Nuc			0	ND	ND		wdr8	Cell_01 Index0104	No-Nuc			6	ND	ND										ktn1	Cell_03 Index0002	Nuc	Branch	Shrinkage	35
Wild type	Cell_01 Index0105	No-Nuc			34	ND	ND		msd1a msd1b	Cell_02 Index0029	No-Nuc			2	ND	ND		wdr8	Cell_01 Index0105	Nuc	Bundle	ND	70	ND	ND										ktn1	Cell_03 Index0003	Nuc	Bundle	Shrinkage	7.5
Wild type	Cell_01 Index0106	Nuc	Branch	Release	102	44	58		msd1a msd1b	Cell_02 Index0030	No-Nuc			0	ND	ND		wdr8	Cell_01 Index0106	No-Nuc			2	ND	ND										ktn1	Cell_03 Index0004	Nuc	Branch	Shrinkage	5
Wild type	Cell_01 Index0107	Nuc	Branch	Shrinkage	106	ND	ND		msd1a msd1b	Cell_02 Index0031	No-Nuc			0	ND	ND		wdr8	Cell_01 Index0107	Nuc	Bundle	Shrinkage	130	ND	ND										ktn1	Cell_03 Index0005	Nuc	Branch	Shrinkage	7.5
Wild type	Cell_01 Index0108	Nuc	Branch	Release	136	110	26		msd1a msd1b	Cell_02 Index0032	No-Nuc			0	ND	ND		wdr8	Cell_01 Index0108	No-Nuc	MT-free		2	ND	ND										ktn1	Cell_03 Index0006	Nuc	Branch	Shrinkage	2.5
Wild type	Cell_01 Index0109	Nuc	Branch	Release	118	72	28		msd1a msd1b	Cell_02 Index0033	No-Nuc	MT-free		2	ND	ND		wdr8	Cell_01 Index0109	No-Nuc			4	ND	ND										ktn1	Cell_03 Index0007	Nuc	Branch	Shrinkage	5
Wild type	Cell_01 Index0110	No-Nuc			2	ND	ND		msd1a msd1b	Cell_02 Index0034	No-Nuc			0	ND	ND		wdr8	Cell_01 Index0110	Nuc	MT-free	ND	330	ND	ND										ktn1	Cell_03 Index0008	Nuc	Branch	Shrinkage	7.5
Wild type	Cell_01 Index0111	No-Nuc			0	ND	ND		msd1a msd1b	Cell_02 Index0035	No-Nuc			0	ND	ND		wdr8	Cell_01 Index0111	Nuc	Branch	Shrinkage	242	ND	ND										ktn1	Cell_03 Index0009	Nuc	Branch	Shrinkage	5
Wild type	Cell_01 Index0112	No-Nuc			0	ND	ND		msd1a msd1b	Cell_02 Index0036	Nuc	Branch	Release	88	14	74		wdr8	Cell_01 Index0112	Nuc	Bundle	ND	138	ND	ND										ktn1	Cell_03 Index0010	Nuc	Branch	Shrinkage	0
Wild type	Cell_01 Index0113	No-Nuc			10	ND	ND		msd1a msd1b	Cell_02 Index0037	No-Nuc	MT-free		0	ND	ND		wdr8	Cell_01 Index0113	Nuc	Bundle	Shrinkage	412	ND	ND										ktn1	Cell_03 Index0011	Nuc	Branch	Shrinkage	7.5
Wild type	Cell_01 Index0114	No-Nuc			0	ND	ND		msd1a msd1b	Cell_02 Index0038	No-Nuc			10	ND	ND		wdr8	Cell_01 Index0114	No-Nuc			2	ND	ND										ktn1	Cell_03 Index0012	Nuc	Branch	Shrinkage	12.5
Wild type	Cell_01 Index0115	Nuc	Branch	Release	100	76	24		msd1a msd1b	Cell_02 Index0039	Nuc	Branch	Release	78	12	66		wdr8	Cell_01 Index0115	No-Nuc			28	ND	ND										ktn1	Cell_03 Index0013	Nuc	Branch	Shrinkage	15
Wild type	Cell_01 Index0116	Nuc	Bundle	Release	52	48	4		msd1a msd1b	Cell_02 Index0040	No-Nuc			0	ND	ND		wdr8	Cell_01 Index0116	No-Nuc			2	ND	ND										ktn1	Cell_03 Index0014	Nuc	Branch	Shrinkage	20
Wild type	Cell_01 Index0117	Nuc	Branch	Shrinkage	64	ND	ND		msd1a msd1b	Cell_02 Index0041	No-Nuc	MT-free		4	ND	ND		wdr8	Cell_01 Index0117	No-Nuc			14	ND	ND										ktn1	Cell_03 Index0015	Nuc	Branch	Shrinkage	15
Wild type	Cell_01 Index0118	Nuc	Branch	Release	54	48	6		msd1a msd1b	Cell_02 Index0042	Nuc	Branch	Shrinkage	200	ND	ND		wdr8	Cell_01 Index0118	No-Nuc			2	ND	ND										ktn1	Cell_03 Index0016	Nuc	Branch	Shrinkage	5
Wild type	Cell_01 Index0119	No-Nuc			2	ND	ND		msd1a msd1b	Cell_02 Index0043	Nuc	Branch	Shrinkage	72	ND	ND		wdr8	Cell_01 Index0119	No-Nuc			2	ND	ND										ktn1	Cell_03 Index0017	Nuc	Branch	Shrinkage	20
Wild type	Cell_01 Index0120	Nuc	Branch	Shrinkage	114	ND	ND		msd1a msd1b	Cell_02 Index0044	No-Nuc			12	ND	ND		wdr8	Cell_01 Index0120	No-Nuc	MT-free		48	ND	ND										ktn1	Cell_03 Index0018	Nuc	Branch	Shrinkage	17.5
Wild type	Cell_01 Index0121	Nuc	Branch	Shrinkage	78	ND	ND		msd1a msd1b	Cell_02 Index0045	Nuc	Bundle	Shrinkage	152	ND	ND		wdr8	Cell_01 Index0121	Nuc	Branch	Shrinkage	20	ND	ND										ktn1	Cell_03 Index0019	Nuc	Branch	Shrinkage	22.5
Wild type	Cell_01 Index0122	Nuc	Branch	Shrinkage	60	ND	ND		msd1a msd1b	Cell_02 Index0046	No-Nuc			0	ND	ND		wdr8	Cell_01 Index0122	Nuc	Branch	Shrinkage	192	ND	ND										ktn1	Cell_03 Index0020	Nuc	Branch	Shrinkage	7.5
Wild type	Cell_01 Index0123	No-Nuc			22	ND	ND		msd1a msd1b	Cell_02 Index0047	No-Nuc			12	ND	ND		wdr8	Cell_01 Index0123	No-Nuc			2	ND	ND										ktn1	Cell_03 Index0021	Nuc	Branch	Shrinkage	20
Wild type	Cell_01 Index0124	Nuc	Branch	Shrinkage	84	ND	ND		msd1a msd1b	Cell_02 Index0048	No-Nuc			4	ND	ND		wdr8	Cell_01 Index0124	No-Nuc			2	ND	ND										ktn1	Cell_03 Index0022	Nuc	Branch	Shrinkage	22.5
Wild type	Cell_01 Index0125	Nuc	Branch	Release	100	78	22		msd1a msd1b	Cell_02 Index0049	No-Nuc			0	ND	ND		wdr8	Cell_01 Index0125	No-Nuc	MT-free		24	ND	ND										ktn1	Cell_03 Index0023	Nuc	Branch	Shrinkage	22.5
Wild type	Cell_01 Index0126	No-Nuc	MT-free		6	ND	ND		msd1a msd1b	Cell_02 Index0050	No-Nuc			0	ND	ND		wdr8	Cell_01 Index0126	Nuc	Bundle	Release	74	20	58										ktn1	Cell_03 Index0024	Nuc	Branch	Shrinkage	55
Wild type	Cell_01 Index0127	Nuc	Branch	Shrinkage	114	ND	ND		msd1a msd1b	Cell_02 Index0051	No-Nuc			0	ND	ND		wdr8	Cell_01 Index0127	No-Nuc			2	ND	ND										ktn1	Cell_03 Index0025	Nuc	Branch	Shrinkage	67.5
Wild type	Cell_01 Index0128	No-Nuc			4	ND	ND		msd1a msd1b	Cell_02 Index0052	No-Nuc	MT-free		4	ND	ND		wdr8	Cell_01 Index0128	No-Nuc			4	ND	ND										ktn1	Cell_03 Index0026	Nuc	Branch	Shrinkage	17.5
Wild type	Cell_01 Index0129	Nuc	Branch	Release	238	220	18		msd1a msd1b	Cell_02 Index0053	No-Nuc			4	ND	ND		wdr8	Cell_01 Index0129	No-Nuc			4	ND	ND										ktn1	Cell_03 Index0027	Nuc	Branch	Shrinkage	5
Wild type	Cell_01 Index0130	No-Nuc			6	ND	ND		msd1a msd1b	Cell_02 Index0054	No-Nuc			18	ND	ND		wdr8	Cell_01 Index0130	No-Nuc			4	ND	ND										ktn1	Cell_03 Index0028	Nuc	Branch	Shrinkage	12.5
Wild type	Cell_01 Index0131	Nuc	Branch	Shrinkage	18	ND	ND		msd1a msd1b	Cell_02 Index0055	No-Nuc			0	ND	ND		wdr8	Cell_01 Index0131	Nuc	Branch	Shrinkage	120	ND	ND										ktn1	Cell_03 Index0029	Nuc	Branch	Shrinkage	5
Wild type	Cell_01 Index0132	No-Nuc			6	ND	ND		msd1a msd1b	Cell_02 Index0056	Nuc	Bundle	Shrinkage	196	ND	ND		wdr8	Cell_01 Index0132	Nuc	MT-free	ND	196	ND	ND										ktn1	Cell_03 Index0030	Nuc	Bundle	Shrinkage	7.5
Wild type	Cell_01 Index0133	Nuc	Bundle	Release	86	68	18		msd1a msd1b	Cell_02 Index0057	No-Nuc	MT-free		0	ND	ND		wdr8	Cell_01 Index0133	Nuc	Branch	Shrinkage	118	ND	ND										ktn1	Cell_03 Index0031	Nuc	Bundle	Shrinkage	5
Wild type	Cell_01 Index0134	Nuc	Bundle	Release	140	104	36		msd1a msd1b	Cell_02 Index0058	No-Nuc	MT-free		4	ND	ND		wdr8	Cell_01 Index0134	No-Nuc			2	ND	ND										ktn1	Cell_03 Index0032	Nuc	Branch	Shrinkage	10
Wild type	Cell_01 Index0135	Nuc	Branch	Shrinkage	90	ND	ND		msd1a msd1b	Cell_02 Index0059	No-Nuc	MT-free		0	ND	ND		wdr8	Cell_01 Index0135	No-Nuc			2	ND	ND										ktn1	Cell_03 Index0033	Nuc	Branch	Shrinkage	12.5
Wild type	Cell_01 Index0136	No-Nuc			34	ND	ND		msd1a msd1b	Cell_02 Index0060	No-Nuc			0	ND	ND		wdr8	Cell_01 Index0136	Nuc	Branch	Release	44	6	42										ktn1	Cell_03 Index0034	Nuc	Branch	Shrinkage	12.5
Wild type	Cell_01 Index0137	Nuc	Branch	Release	98	84	14		msd1a msd1b	Cell_02 Index0061	No-Nuc			0	ND	ND		wdr8	Cell_01 Index0137	No-Nuc			14	ND	ND										ktn1	Cell_03 Index0035	Nuc	Branch	Shrinkage	80
Wild type	Cell_01 Index0138	No-Nuc	MT-free		4	ND	ND		msd1a msd1b	Cell_02 Index0062	No-Nuc			2	ND	ND		wdr8	Cell_01 Index0138	Nuc	Bundle	Shrinkage	114	ND	ND										ktn1	Cell_03 Index0036	Nuc	Branch	Shrinkage	5
Wild type	Cell_01 Index0139	Nuc	Bundle	Shrinkage	76	ND	ND		msd1a msd1b	Cell_02 Index0063	No-Nuc			0	ND	ND		wdr8	Cell_01 Index0139	No-Nuc			4	ND	ND										ktn1	Cell_03 Index0037	Nuc	Branch	Shrinkage	12.5
Wild type	Cell_01 Index0140	No-Nuc			18	ND	ND		msd1a msd1b	Cell_02 Index0064	No-Nuc			0	ND	ND		wdr8	Cell_01 Index0140	No-Nuc			12	ND	ND										ktn1	Cell_03 Index0038	Nuc	Branch	Shrinkage	30
Wild type	Cell_02 Index0001	No-Nuc			8	ND	ND		msd1a msd1b	Cell_02 Index0065	No-Nuc			0	ND	ND		wdr8	Cell_01 Index0141	Nuc	Branch	ND	76	ND	ND										ktn1	Cell_03 Index0039	Nuc	Branch	Shrinkage	15
Wild type	Cell_02 Index0002	No-Nuc			16	ND	ND		msd1a msd1b	Cell_02 Index0066	No-Nuc			2	ND	ND		wdr8	Cell_01 Index0142	No-Nuc			6	ND	ND										ktn1	Cell_03 Index0040	Nuc	Branch	Shrinkage	20
Wild type	Cell_02 Index0003	Nuc	Branch	Release	84	36	44		msd1a msd1b	Cell_02 Index0067	No-Nuc			2	ND	ND		wdr8	Cell_01 Index0143	No-Nuc			4	ND	ND										ktn1	Cell_03 Index0041	Nuc	Branch	Shrinkage	5
Wild type	Cell_02 Index0004	No-Nuc			2	ND	ND		msd1a msd1b	Cell_02 Index0068	No-Nuc			0	ND	ND		wdr8	Cell_01 Index0144	No-Nuc			2	ND	ND										ktn1	Cell_03 Index0042	Nuc	Branch	Shrinkage	22.5
Wild type	Cell_02 Index0005	No-Nuc			28	ND	ND		msd1a msd1b	Cell_02 Index0069	No-Nuc			0	ND	ND		wdr8	Cell_01 Index0145	No-Nuc			4	ND	ND										ktn1	Cell_03 Index0043	Nuc	Bundle	Shrinkage	2.5
Wild type	Cell_02 Index0006	No-Nuc			0	ND	ND		msd1a msd1b	Cell_02 Index0070	No-Nuc			0	ND	ND		wdr8	Cell_01 Index0146	No-Nuc	MT-free		2	ND	ND										ktn1	Cell_03 Index0044	Nuc	Branch	Shrinkage	12.5
Wild type	Cell_02 Index0007	No-Nuc			0	ND	ND		msd1a msd1b	Cell_02 Index0071	Nuc	Bundle	Release	100	14	86		wdr8	Cell_01 Index0147	No-Nuc	MT-free		2	ND	ND										ktn1	Cell_03 Index0045	Nuc	Branch	Shrinkage	27.5
Wild type	Cell_02 Index0008	Nuc	Branch	Release	68	50	18		msd1a msd1b	Cell_02 Index0072	No-Nuc			0	ND	ND		wdr8	Cell_01 Index0148	No-Nuc	MT-free		2	ND	ND										ktn1	Cell_03 Index0046	Nuc	Branch	Shrinkage	25
Wild type	Cell_02 Index0009	No-Nuc			4	ND	ND		msd1a msd1b	Cell_02 Index0073	No-Nuc			0	ND	ND		wdr8	Cell_01 Index0149	No-Nuc			20	ND	ND										ktn1	Cell_03 Index0047	Nuc	Branch	Shrinkage	2.5
Wild type	Cell_02 Index0010	Nuc	Branch	Release	126	122	4		msd1a msd1b	Cell_02 Index0074	No-Nuc	MT-free		4	ND	ND		wdr8	Cell_01 Index0150	No-Nuc	MT-free		2	ND	ND										ktn1	Cell_03 Index0048	Nuc	Branch	Shrinkage	10
Wild type	Cell_02 Index0011	No-Nuc			0	ND	ND		msd1a msd1b	Cell_02 Index0075	No-Nuc	MT-free		0	ND	ND		wdr8	Cell_01 Index0151	No-Nuc			2	ND	ND										ktn1	Cell_03 Index0049	Nuc	Branch	Shrinkage	15
Wild type	Cell_02 Index0012	Nuc	Bundle	Release	88	54	34		msd1a msd1b	Cell_02 Index0076	No-Nuc	MT-free		4	ND	ND		wdr8	Cell_01 Index0152	No-Nuc			60	ND	ND										ktn1	Cell_03 Index0050	Nuc	Branch	Shrinkage	22.5
Wild type	Cell_02 Index0013	No-Nuc			20	ND	ND		msd1a msd1b	Cell_02 Index0077	No-Nuc	MT-free		0	ND	ND		wdr8	Cell_01 Index0153	No-Nuc			2	ND	ND										ktn1	Cell_03 Index0051	Nuc	Branch	Shrinkage	10
Wild type	Cell_02 Index0014	No-Nuc			0	ND	ND		msd1a msd1b	Cell_02 Index0078	No-Nuc	MT-free		0	ND	ND		wdr8	Cell_01 Index0154	No-Nuc			42	ND	ND										ktn1	Cell_03 Index0052	Nuc	Branch	Shrinkage	10
Wild type	Cell_02 Index0015	Nuc	MT-free	Release	66	66	0		msd1a msd1b	Cell_02 Index0079	Nuc	Branch	Shrinkage	48	ND	ND		wdr8	Cell_01 Index0155	No-Nuc			2	ND	ND										ktn1	Cell_03 Index0053	Nuc	Branch	Shrinkage	15
Wild type	Cell_02 Index0016	No-Nuc			14	ND	ND		msd1a msd1b	Cell_02 Index0080	No-Nuc	MT-free		6	ND	ND		wdr8	Cell_01 Index0156	Nuc	Branch	Shrinkage	52	ND	ND										ktn1	Cell_03 Index0054	Nuc	Branch	Shrinkage	20
Wild type	Cell_02 Index0017	No-Nuc			0	ND	ND		msd1a msd1b	Cell_02 Index0081	No-Nuc			0	ND	ND		wdr8	Cell_01 Index0157	No-Nuc			2	ND	ND										ktn1	Cell_03 Index0055	Nuc	Branch	Shrinkage	40
Wild type	Cell_02 Index0018	No-Nuc			10	ND	ND		msd1a msd1b	Cell_02 Index0082	No-Nuc			2	ND	ND		wdr8	Cell_01 Index0158	No-Nuc			2	ND	ND										ktn1	Cell_03 Index0056	Nuc	Branch	Shrinkage	17.5
Wild type	Cell_02 Index0019	No-Nuc			62	ND	ND		msd1a msd1b	Cell_02 Index0083	No-Nuc			2	ND	ND		wdr8	Cell_01 Index0159	No-Nuc			2	ND	ND										ktn1	Cell_03 Index0057	Nuc	Branch	Shrinkage	15
Wild type	Cell_02 Index0020	No-Nuc			34	ND	ND		msd1a msd1b	Cell_02 Index0084	No-Nuc			0	ND	ND		wdr8	Cell_01 Index0160	Nuc	Bundle	ND	348	ND	ND										ktn1	Cell_03 Index0058	Nuc	Branch	Shrinkage	12.5
Wild type	Cell_02 Index0021	No-Nuc			2	ND	ND		msd1a msd1b	Cell_02 Index0085	No-Nuc			2	ND	ND		wdr8	Cell_01 Index0161	No-Nuc	MT-free		2	ND	ND										ktn1	Cell_03 Index0059	Nuc	Branch	Shrinkage	17.5
Wild type	Cell_02 Index0022	No-Nuc			0	ND	ND		msd1a msd1b	Cell_02 Index0086	No-Nuc	MT-free		0	ND	ND		wdr8	Cell_01 Index0162	No-Nuc			32	ND	ND										ktn1	Cell_03 Index0060	Nuc	Branch	Shrinkage	12.5
Wild type	Cell_02 Index0023	No-Nuc			0	ND	ND		msd1a msd1b	Cell_02 Index0087	No-Nuc			2	ND	ND		wdr8	Cell_02 Index0001	No-Nuc			6	ND	ND										ktn1	Cell_03 Index0061	Nuc	Bundle	Shrinkage	10
Wild type	Cell_02 Index0024	No-Nuc			0	ND	ND		msd1a msd1b	Cell_02 Index0088	No-Nuc			4	ND	ND		wdr8	Cell_02 Index0002	No-Nuc			8	ND	ND										ktn1	Cell_03 Index0062	Nuc	Branch	Shrinkage	2.5
Wild type	Cell_02 Index0025	No-Nuc			0	ND	ND		msd1a msd1b	Cell_02 Index0089	Nuc	Branch	Release	112	26	86		wdr8	Cell_02 Index0003	Nuc	Bundle	Release	172	20	154										ktn1	Cell_03 Index0063	Nuc	Branch	Shrinkage	5
Wild type	Cell_02 Index0026	Nuc	Branch	Shrinkage	100	ND	ND		msd1a msd1b	Cell_02 Index0090	No-Nuc			0	ND	ND		wdr8	Cell_02 Index0004	No-Nuc			12	ND	ND										ktn1	Cell_03 Index0064	Nuc	Branch	Shrinkage	20
Wild type	Cell_02 Index0027	No-Nuc			28	ND	ND		msd1a msd1b	Cell_02 Index0091	No-Nuc			80	ND	ND		wdr8	Cell_02 Index0005	No-Nuc			60	ND	ND										ktn1	Cell_03 Index0065	Nuc	Bundle	Shrinkage	25
Wild type	Cell_02 Index0028	Nuc	Branch	Release	134	76	58		msd1a msd1b	Cell_02 Index0092	No-Nuc	MT-free		2	ND	ND		wdr8	Cell_02 Index0006	No-Nuc			34	ND	ND										ktn1	Cell_03 Index0066	Nuc	Branch	Shrinkage	5
Wild type	Cell_02 Index0029	No-Nuc			2	ND	ND		msd1a msd1b	Cell_02 Index0093	No-Nuc			2	ND	ND		wdr8	Cell_02 Index0007	Nuc	Branch	Release	106	36	72										ktn1	Cell_03 Index0067	Nuc	Branch	Shrinkage	7.5
Wild type	Cell_02 Index0030	No-Nuc			30	ND	ND		msd1a msd1b	Cell_02 Index0094	No-Nuc	MT-free		4	ND	ND		wdr8	Cell_02 Index0008	No-Nuc	MT-free		8	ND	ND										ktn1	Cell_03 Index0068	Nuc	Branch	Shrinkage	15
Wild type	Cell_02 Index0031	No-Nuc			0	ND	ND		msd1a msd1b	Cell_02 Index0095	No-Nuc			2	ND	ND		wdr8	Cell_02 Index0009	No-Nuc			2	ND	ND										ktn1	Cell_03 Index0069	Nuc	Branch	Shrinkage	7.5
Wild type	Cell_02 Index0032	No-Nuc	MT-free		14	ND	ND		msd1a msd1b	Cell_02 Index0096	No-Nuc			0	ND	ND		wdr8	Cell_02 Index0010	No-Nuc			94	ND	ND										ktn1	Cell_03 Index0070	Nuc	Branch	Shrinkage	47.5
Wild type	Cell_02 Index0033	No-Nuc	MT-free		16	ND	ND		msd1a msd1b	Cell_02 Index0097	No-Nuc	MT-free		0	ND	ND		wdr8	Cell_02 Index0011	Nuc	Branch	Shrinkage	48	ND	ND										ktn1	Cell_03 Index0071	Nuc	Branch	Shrinkage	27.5
Wild type	Cell_02 Index0034	No-Nuc	MT-free		0	ND	ND		msd1a msd1b	Cell_02 Index0098	No-Nuc			4	ND	ND		wdr8	Cell_02 Index0012	Nuc	Branch	Shrinkage	262	ND	ND										ktn1	Cell_03 Index0072	Nuc	Branch	Shrinkage	17.5
Wild type	Cell_02 Index0035	Nuc	Branch	Shrinkage	332	-98	18		msd1a msd1b	Cell_02 Index0099	No-Nuc	MT-free		30	ND	ND		wdr8	Cell_02 Index0013	Nuc	Branch	Shrinkage	78	ND	ND										ktn1	Cell_03 Index0073	Nuc	Branch	Shrinkage	17.5
Wild type	Cell_02 Index0036	No-Nuc			0	ND	ND		msd1a msd1b	Cell_03 Index0001	Nuc	Bundle	Release	76	10	66		wdr8	Cell_02 Index0014	No-Nuc			2	ND	ND
Wild type	Cell_02 Index0037	No-Nuc	MT-free		0	ND	ND		msd1a msd1b	Cell_03 Index0002	Nuc	Branch	ND	184	ND	ND		wdr8	Cell_02 Index0015	Nuc	MT-free	Shrinkage	200	ND	ND
Wild type	Cell_02 Index0038	No-Nuc			4	ND	ND		msd1a msd1b	Cell_03 Index0003	No-Nuc			6	ND	ND		wdr8	Cell_02 Index0016	Nuc	Branch	Shrinkage	90	ND	ND
Wild type	Cell_02 Index0039	Nuc	Branch	Release	96	80	16		msd1a msd1b	Cell_03 Index0004	No-Nuc			8	ND	ND		wdr8	Cell_02 Index0017	No-Nuc			2	ND	ND
Wild type	Cell_02 Index0040	No-Nuc	MT-free		0	ND	ND		msd1a msd1b	Cell_03 Index0005	Nuc	Branch	ND	282	ND	ND		wdr8	Cell_02 Index0018	No-Nuc	MT-free		6	ND	ND
Wild type	Cell_02 Index0041	No-Nuc	MT-free		32	ND	ND		msd1a msd1b	Cell_03 Index0006	No-Nuc			0	ND	ND		wdr8	Cell_02 Index0019	Nuc	Branch	Shrinkage	30	ND	ND
Wild type	Cell_02 Index0042	Nuc	Branch	Release	88	76	12		msd1a msd1b	Cell_03 Index0007	Nuc	Bundle	Shrinkage	94	ND	ND		wdr8	Cell_02 Index0020	Nuc	MT-free	ND	318	ND	ND
Wild type	Cell_02 Index0043	No-Nuc			0	ND	ND		msd1a msd1b	Cell_03 Index0008	No-Nuc			0	ND	ND		wdr8	Cell_02 Index0021	No-Nuc			8	ND	ND
Wild type	Cell_02 Index0044	No-Nuc			0	ND	ND		msd1a msd1b	Cell_03 Index0009	No-Nuc			0	ND	ND		wdr8	Cell_02 Index0022	Nuc	Bundle	Shrinkage	124	ND	ND
Wild type	Cell_02 Index0045	No-Nuc	MT-free		0	ND	ND		msd1a msd1b	Cell_03 Index0010	No-Nuc			0	ND	ND		wdr8	Cell_02 Index0023	No-Nuc			2	ND	ND
Wild type	Cell_02 Index0046	Nuc	Branch	Release	72	52	12		msd1a msd1b	Cell_03 Index0011	No-Nuc			22	ND	ND		wdr8	Cell_02 Index0024	No-Nuc			60	ND	ND
Wild type	Cell_02 Index0047	No-Nuc			0	ND	ND		msd1a msd1b	Cell_03 Index0012	No-Nuc			6	ND	ND		wdr8	Cell_02 Index0025	Nuc	Bundle	ND	36	ND	ND
Wild type	Cell_02 Index0048	No-Nuc			24	ND	ND		msd1a msd1b	Cell_03 Index0013	No-Nuc			0	ND	ND		wdr8	Cell_02 Index0026	No-Nuc			32	ND	ND
Wild type	Cell_02 Index0049	Nuc	Branch	Release	66	36	30		msd1a msd1b	Cell_03 Index0014	No-Nuc	MT-free		4	ND	ND		wdr8	Cell_02 Index0027	No-Nuc			2	ND	ND
Wild type	Cell_02 Index0050	No-Nuc			2	ND	ND		msd1a msd1b	Cell_03 Index0015	No-Nuc			18	ND	ND		wdr8	Cell_02 Index0028	No-Nuc			30	ND	ND
Wild type	Cell_02 Index0051	No-Nuc			0	ND	ND		msd1a msd1b	Cell_03 Index0016	Nuc	Branch	Shrinkage	148	ND	ND		wdr8	Cell_02 Index0029	No-Nuc			2	ND	ND
Wild type	Cell_02 Index0052	No-Nuc			6	ND	ND		msd1a msd1b	Cell_03 Index0017	No-Nuc			14	ND	ND		wdr8	Cell_02 Index0030	No-Nuc	MT-free		2	ND	ND
Wild type	Cell_02 Index0053	No-Nuc			70	ND	ND		msd1a msd1b	Cell_03 Index0018	Nuc	Branch	Release	116	16	100		wdr8	Cell_02 Index0031	No-Nuc			88	ND	ND
Wild type	Cell_02 Index0054	Nuc	Branch	Shrinkage	54	ND	ND		msd1a msd1b	Cell_03 Index0019	Nuc	Branch	Shrinkage	506	ND	ND		wdr8	Cell_02 Index0032	Nuc	Bundle	Release	106	34	34
Wild type	Cell_02 Index0055	No-Nuc			12	ND	ND		msd1a msd1b	Cell_03 Index0020	No-Nuc			2	ND	ND		wdr8	Cell_02 Index0033	Nuc	Bundle	ND	150	ND	ND
Wild type	Cell_02 Index0056	Nuc	Branch	Release	132	122	8		msd1a msd1b	Cell_03 Index0021	No-Nuc	MT-free		0	ND	ND		wdr8	Cell_02 Index0034	No-Nuc			26	ND	ND
Wild type	Cell_02 Index0057	No-Nuc			2	ND	ND		msd1a msd1b	Cell_03 Index0022	Nuc	Branch	Shrinkage	212	ND	ND		wdr8	Cell_02 Index0035	Nuc	Branch	Shrinkage	224	ND	ND
Wild type	Cell_02 Index0058	No-Nuc			4	ND	ND		msd1a msd1b	Cell_03 Index0023	Nuc	Bundle	Shrinkage	138	ND	ND		wdr8	Cell_02 Index0036	No-Nuc			2	ND	ND
Wild type	Cell_02 Index0059	No-Nuc			0	ND	ND		msd1a msd1b	Cell_03 Index0024	Nuc	Bundle	Shrinkage	128	ND	ND		wdr8	Cell_02 Index0037	No-Nuc			12	ND	ND
Wild type	Cell_02 Index0060	No-Nuc			0	ND	ND		msd1a msd1b	Cell_03 Index0025	Nuc	MT-free	Release	24	8	16		wdr8	Cell_02 Index0038	Nuc	Branch	Shrinkage	132	ND	ND
Wild type	Cell_02 Index0061	No-Nuc			36	ND	ND		msd1a msd1b	Cell_03 Index0026	Nuc	Branch	Shrinkage	142	ND	ND		wdr8	Cell_02 Index0039	Nuc	Bundle	Release	136	8	132
Wild type	Cell_02 Index0062	Nuc	Branch	Release	94	72	22		msd1a msd1b	Cell_03 Index0027	Nuc	Branch	Shrinkage	196	ND	ND		wdr8	Cell_02 Index0040	Nuc	Branch	Release	128	16	116
Wild type	Cell_02 Index0063	Nuc	Branch	Release	110	98	12		msd1a msd1b	Cell_03 Index0028	No-Nuc			0	ND	ND		wdr8	Cell_02 Index0041	No-Nuc			2	ND	ND
Wild type	Cell_02 Index0064	Nuc	Branch	Release	88	76	12		msd1a msd1b	Cell_03 Index0029	No-Nuc			6	ND	ND		wdr8	Cell_02 Index0042	Nuc	Bundle	Shrinkage	154	ND	ND
Wild type	Cell_02 Index0065	No-Nuc			2	ND	ND		msd1a msd1b	Cell_03 Index0030	Nuc	Bundle	Release	182	36	146		wdr8	Cell_02 Index0043	No-Nuc			2	ND	ND
Wild type	Cell_02 Index0066	No-Nuc			0	ND	ND		msd1a msd1b	Cell_03 Index0031	No-Nuc	MT-free		8	ND	ND		wdr8	Cell_02 Index0044	Nuc	MT-free	Release	138	22	122
Wild type	Cell_02 Index0067	Nuc	MT-free	Release	98	72	26		msd1a msd1b	Cell_03 Index0032	No-Nuc			0	ND	ND		wdr8	Cell_02 Index0045	No-Nuc			4	ND	ND
Wild type	Cell_02 Index0068	No-Nuc			32	ND	ND		msd1a msd1b	Cell_03 Index0033	No-Nuc			2	ND	ND		wdr8	Cell_02 Index0046	No-Nuc			6	ND	ND
Wild type	Cell_02 Index0069	No-Nuc			0	ND	ND		msd1a msd1b	Cell_03 Index0034	No-Nuc			2	ND	ND		wdr8	Cell_02 Index0047	Nuc	Bundle	Release	228	30	208
Wild type	Cell_02 Index0070	No-Nuc			0	ND	ND		msd1a msd1b	Cell_03 Index0035	Nuc	Bundle	ND	124	ND	ND		wdr8	Cell_02 Index0048	No-Nuc			2	ND	ND
Wild type	Cell_02 Index0071	Nuc	Branch	Shrinkage	52	ND	ND		msd1a msd1b	Cell_03 Index0036	Nuc	Branch	Shrinkage	40	ND	ND		wdr8	Cell_02 Index0049	No-Nuc			4	ND	ND
Wild type	Cell_02 Index0072	No-Nuc			10	ND	ND		msd1a msd1b	Cell_03 Index0037	Nuc	Branch	Release	138	16	122		wdr8	Cell_02 Index0050	Nuc	Branch	Shrinkage	142	ND	ND
Wild type	Cell_02 Index0073	No-Nuc			2	ND	ND		msd1a msd1b	Cell_03 Index0038	Nuc	Branch	Shrinkage	114	ND	ND		wdr8	Cell_02 Index0051	No-Nuc			2	ND	ND
Wild type	Cell_02 Index0074	No-Nuc			0	ND	ND		msd1a msd1b	Cell_03 Index0039	Nuc	Branch	Shrinkage	234	ND	ND		wdr8	Cell_02 Index0052	No-Nuc			12	ND	ND
Wild type	Cell_02 Index0075	No-Nuc			0	ND	ND		msd1a msd1b	Cell_03 Index0040	No-Nuc			2	ND	ND		wdr8	Cell_02 Index0053	No-Nuc			2	ND	ND
Wild type	Cell_02 Index0076	No-Nuc			22	ND	ND		msd1a msd1b	Cell_03 Index0041	Nuc	Branch	Shrinkage	152	ND	ND		wdr8	Cell_02 Index0054	No-Nuc			28	ND	ND
Wild type	Cell_02 Index0077	No-Nuc			24	ND	ND		msd1a msd1b	Cell_03 Index0042	No-Nuc			0	ND	ND		wdr8	Cell_02 Index0055	Nuc	Bundle	ND	178	ND	ND
Wild type	Cell_02 Index0078	No-Nuc			0	ND	ND		msd1a msd1b	Cell_03 Index0043	Nuc	Bundle	Release	386	20	366		wdr8	Cell_02 Index0056	No-Nuc			2	ND	ND
Wild type	Cell_02 Index0079	Nuc	Branch	Shrinkage	78	ND	ND		msd1a msd1b	Cell_03 Index0044	No-Nuc			8	ND	ND		wdr8	Cell_02 Index0057	No-Nuc			8	ND	ND
Wild type	Cell_02 Index0080	Nuc	Bundle	Release	70	54	16		msd1a msd1b	Cell_03 Index0045	No-Nuc			28	ND	ND		wdr8	Cell_02 Index0058	Nuc	Branch	Shrinkage	52	ND	ND
Wild type	Cell_02 Index0081	No-Nuc			0	ND	ND		msd1a msd1b	Cell_03 Index0046	No-Nuc			0	ND	ND		wdr8	Cell_02 Index0059	Nuc	MT-free	Shrinkage	50	ND	ND
Wild type	Cell_02 Index0082	Nuc	Branch	Shrinkage	66	ND	ND		msd1a msd1b	Cell_03 Index0047	No-Nuc			6	ND	ND		wdr8	Cell_02 Index0060	Nuc	Bundle	ND	294	ND	ND
Wild type	Cell_02 Index0083	No-Nuc	MT-free		0	ND	ND		msd1a msd1b	Cell_03 Index0048	No-Nuc			2	ND	ND		wdr8	Cell_02 Index0061	No-Nuc	MT-free		18	ND	ND
Wild type	Cell_02 Index0084	Nuc	Branch	Release	94	78	16		msd1a msd1b	Cell_03 Index0049	No-Nuc			2	ND	ND		wdr8	Cell_02 Index0062	No-Nuc			2	ND	ND
Wild type	Cell_02 Index0085	No-Nuc			28	ND	ND		msd1a msd1b	Cell_03 Index0050	No-Nuc			8	ND	ND		wdr8	Cell_02 Index0063	No-Nuc			2	ND	ND
Wild type	Cell_02 Index0086	Nuc	Branch	Release	100	66	34		msd1a msd1b	Cell_03 Index0051	No-Nuc			2	ND	ND		wdr8	Cell_02 Index0064	No-Nuc			6	ND	ND
Wild type	Cell_02 Index0087	Nuc	Branch	Shrinkage	36	ND	ND		msd1a msd1b	Cell_03 Index0052	No-Nuc			2	ND	ND		wdr8	Cell_02 Index0065	No-Nuc			18	ND	ND
Wild type	Cell_02 Index0088	No-Nuc			38	ND	ND		msd1a msd1b	Cell_03 Index0053	Nuc	Branch	Shrinkage	58	ND	ND		wdr8	Cell_02 Index0066	Nuc	MT-free	Shrinkage	152	ND	ND
Wild type	Cell_02 Index0089	No-Nuc			0	ND	ND		msd1a msd1b	Cell_03 Index0054	Nuc	Bundle	Shrinkage	118	ND	ND		wdr8	Cell_02 Index0067	No-Nuc			2	ND	ND
Wild type	Cell_02 Index0090	Nuc	Branch	Release	68	50	18		msd1a msd1b	Cell_03 Index0055	No-Nuc			4	ND	ND		wdr8	Cell_02 Index0068	No-Nuc			42	ND	ND
Wild type	Cell_02 Index0091	Nuc	Branch	Shrinkage	78	ND	ND		msd1a msd1b	Cell_03 Index0056	No-Nuc			10	ND	ND		wdr8	Cell_02 Index0069	No-Nuc			2	ND	ND
Wild type	Cell_03 Index0001	No-Nuc			22	ND	ND		msd1a msd1b	Cell_03 Index0057	Nuc	Bundle	Shrinkage	162	ND	ND		wdr8	Cell_02 Index0070	No-Nuc			6	ND	ND
Wild type	Cell_03 Index0002	Nuc	Branch	Release	58	46	12		msd1a msd1b	Cell_03 Index0058	No-Nuc			0	ND	ND		wdr8	Cell_02 Index0071	No-Nuc			4	ND	ND
Wild type	Cell_03 Index0003	No-Nuc			2	ND	ND		msd1a msd1b	Cell_03 Index0059	Nuc	Branch	Shrinkage	154	ND	ND		wdr8	Cell_02 Index0072	No-Nuc			22	ND	ND
Wild type	Cell_03 Index0004	No-Nuc			2	ND	ND		msd1a msd1b	Cell_03 Index0060	No-Nuc			6	ND	ND		wdr8	Cell_02 Index0073	Nuc	Bundle	Shrinkage	312	ND	ND
Wild type	Cell_03 Index0005	Nuc	Branch	Release	64	60	4		msd1a msd1b	Cell_03 Index0061	No-Nuc			0	ND	ND		wdr8	Cell_02 Index0074	Nuc	Branch	Shrinkage	80	ND	ND
Wild type	Cell_03 Index0006	Nuc	Branch	Shrinkage	134	ND	ND		msd1a msd1b	Cell_03 Index0062	Nuc	Branch	Shrinkage	36	ND	ND		wdr8	Cell_02 Index0075	No-Nuc			18	ND	ND
Wild type	Cell_03 Index0007	Nuc	Branch	Release	80	60	10		msd1a msd1b	Cell_03 Index0063	Nuc	Branch	Shrinkage	50	ND	ND		wdr8	Cell_02 Index0076	Nuc	Branch	ND	26	ND	ND
Wild type	Cell_03 Index0008	No-Nuc			6	ND	ND		msd1a msd1b	Cell_03 Index0064	No-Nuc	MT-free		2	ND	ND		wdr8	Cell_02 Index0077	Nuc	Bundle	Shrinkage	100	ND	ND
Wild type	Cell_03 Index0009	No-Nuc			10	ND	ND		msd1a msd1b	Cell_03 Index0065	No-Nuc	MT-free		0	ND	ND		wdr8	Cell_02 Index0078	No-Nuc			8	ND	ND
Wild type	Cell_03 Index0010	No-Nuc			40	ND	ND		msd1a msd1b	Cell_03 Index0066	Nuc	Branch	Shrinkage	134	ND	ND		wdr8	Cell_02 Index0079	No-Nuc			2	ND	ND
Wild type	Cell_03 Index0011	No-Nuc			4	ND	ND		msd1a msd1b	Cell_03 Index0067	Nuc	Branch	Shrinkage	60	ND	ND		wdr8	Cell_02 Index0080	No-Nuc			2	ND	ND
Wild type	Cell_03 Index0012	Nuc	Bundle	Release	74	62	12		msd1a msd1b	Cell_03 Index0068	No-Nuc	MT-free		0	ND	ND		wdr8	Cell_02 Index0081	Nuc	Branch	Shrinkage	204	ND	ND
Wild type	Cell_03 Index0013	Nuc	Branch	Release	120	82	32		msd1a msd1b	Cell_03 Index0069	No-Nuc			26	ND	ND		wdr8	Cell_02 Index0082	No-Nuc			56	ND	ND
Wild type	Cell_03 Index0014	Nuc	Branch	Release	104	30	74		msd1a msd1b	Cell_03 Index0070	Nuc	Branch	Shrinkage	254	ND	ND		wdr8	Cell_02 Index0083	No-Nuc			22	ND	ND
Wild type	Cell_03 Index0015	No-Nuc	MT-free		4	ND	ND		msd1a msd1b	Cell_03 Index0071	No-Nuc			18	ND	ND		wdr8	Cell_02 Index0084	Nuc	Bundle	Shrinkage	44	ND	ND
Wild type	Cell_03 Index0016	No-Nuc			22	ND	ND		msd1a msd1b	Cell_03 Index0072	No-Nuc			6	ND	ND		wdr8	Cell_02 Index0085	No-Nuc			2	ND	ND
Wild type	Cell_03 Index0017	No-Nuc			2	ND	ND		msd1a msd1b	Cell_03 Index0073	No-Nuc			18	ND	ND		wdr8	Cell_02 Index0086	Nuc	Branch	Shrinkage	28	ND	ND
Wild type	Cell_03 Index0018	Nuc	Branch	Release	78	48	30		msd1a msd1b	Cell_03 Index0074	No-Nuc			0	ND	ND		wdr8	Cell_02 Index0087	No-Nuc			2	ND	ND
Wild type	Cell_03 Index0019	No-Nuc			140	ND	ND		msd1a msd1b	Cell_03 Index0075	Nuc	Bundle	ND	238	ND	ND		wdr8	Cell_02 Index0088	Nuc	Bundle	Shrinkage	332	ND	ND
Wild type	Cell_03 Index0020	No-Nuc			4	ND	ND		msd1a msd1b	Cell_03 Index0076	Nuc	Bundle	Shrinkage	38	ND	ND		wdr8	Cell_02 Index0089	Nuc	Branch	Shrinkage	74	ND	ND
Wild type	Cell_03 Index0021	No-Nuc			54	ND	ND		msd1a msd1b	Cell_03 Index0077	No-Nuc			0	ND	ND		wdr8	Cell_02 Index0090	Nuc	Branch	Shrinkage	90	ND	ND
Wild type	Cell_03 Index0022	Nuc	Branch	Shrinkage	30	ND	ND		msd1a msd1b	Cell_03 Index0078	No-Nuc			2	ND	ND		wdr8	Cell_02 Index0091	No-Nuc			236	ND	ND
Wild type	Cell_03 Index0023	No-Nuc			4	ND	ND		msd1a msd1b	Cell_03 Index0079	No-Nuc			10	ND	ND		wdr8	Cell_02 Index0092	No-Nuc			8	ND	ND
Wild type	Cell_03 Index0024	Nuc	Branch	Release	88	60	28		msd1a msd1b	Cell_03 Index0080	No-Nuc			10	ND	ND		wdr8	Cell_02 Index0093	Nuc	Bundle	Shrinkage	128	ND	ND
Wild type	Cell_03 Index0025	No-Nuc			0	ND	ND		msd1a msd1b	Cell_03 Index0081	No-Nuc			20	ND	ND		wdr8	Cell_02 Index0094	Nuc	Branch	Shrinkage	146	ND	ND
Wild type	Cell_03 Index0026	Nuc	Branch	Release	58	38	20		msd1a msd1b	Cell_03 Index0082	Nuc	Bundle	Release	152	20	132		wdr8	Cell_02 Index0095	No-Nuc			2	ND	ND
Wild type	Cell_03 Index0027	No-Nuc			0	ND	ND		msd1a msd1b	Cell_03 Index0083	No-Nuc			4	ND	ND		wdr8	Cell_02 Index0096	Nuc	Bundle	Shrinkage	136	ND	ND
Wild type	Cell_03 Index0028	Nuc	Branch	Shrinkage	76	ND	ND		msd1a msd1b	Cell_03 Index0084	No-Nuc			0	ND	ND		wdr8	Cell_02 Index0097	Nuc	Branch	Release	202	8	200
Wild type	Cell_03 Index0029	No-Nuc	MT-free		8	ND	ND		msd1a msd1b	Cell_03 Index0085	No-Nuc			0	ND	ND		wdr8	Cell_02 Index0098	Nuc	Bundle	Release	56	8	50
Wild type	Cell_03 Index0030	No-Nuc			0	ND	ND		msd1a msd1b	Cell_03 Index0086	No-Nuc			0	ND	ND		wdr8	Cell_02 Index0099	No-Nuc			138	ND	ND
Wild type	Cell_03 Index0031	No-Nuc			2	ND	ND		msd1a msd1b	Cell_03 Index0087	No-Nuc			24	ND	ND		wdr8	Cell_02 Index0100	Nuc	Bundle	Shrinkage	52	ND	ND
Wild type	Cell_03 Index0032	No-Nuc			4	ND	ND		msd1a msd1b	Cell_03 Index0088	Nuc	Bundle	Shrinkage	86	ND	ND		wdr8	Cell_02 Index0101	No-Nuc			2	ND	ND
Wild type	Cell_03 Index0033	Nuc	Branch	Release	68	36	32		msd1a msd1b	Cell_03 Index0089	No-Nuc			18	ND	ND		wdr8	Cell_02 Index0102	Nuc	Branch or Bundle	Shrinkage	182	ND	ND
Wild type	Cell_03 Index0034	No-Nuc	MT-free		22	ND	ND		msd1a msd1b	Cell_03 Index0090	No-Nuc			0	ND	ND		wdr8	Cell_02 Index0103	Nuc	Bundle	Shrinkage	40	ND	ND
Wild type	Cell_03 Index0035	Nuc	Branch	Release	76	40	36		msd1a msd1b	Cell_03 Index0091	No-Nuc			0	ND	ND		wdr8	Cell_02 Index0104	No-Nuc			2	ND	ND
Wild type	Cell_03 Index0036	Nuc	Branch	Release	40	30	10		msd1a msd1b	Cell_03 Index0092	No-Nuc			6	ND	ND		wdr8	Cell_02 Index0105	No-Nuc			2	ND	ND
Wild type	Cell_03 Index0037	No-Nuc			10	ND	ND		msd1a msd1b	Cell_03 Index0093	Nuc	Bundle	Release	150	18	132		wdr8	Cell_02 Index0106	No-Nuc			32	ND	ND
Wild type	Cell_03 Index0038	Nuc	Branch	Release	42	30	12		msd1a msd1b	Cell_03 Index0094	Nuc	Branch	Shrinkage	86	ND	ND		wdr8	Cell_02 Index0107	Nuc	Bundle	Shrinkage	26	ND	ND
Wild type	Cell_03 Index0039	No-Nuc			2	ND	ND		msd1a msd1b	Cell_03 Index0095	No-Nuc			0	ND	ND		wdr8	Cell_02 Index0108	No-Nuc			2	ND	ND
Wild type	Cell_03 Index0040	No-Nuc	MT-free		0	ND	ND		msd1a msd1b	Cell_03 Index0096	No-Nuc			26	ND	ND		wdr8	Cell_02 Index0109	No-Nuc			4	ND	ND
Wild type	Cell_03 Index0041	No-Nuc			10	ND	ND		msd1a msd1b	Cell_03 Index0097	No-Nuc			2	ND	ND		wdr8	Cell_02 Index0110	Nuc	Bundle	Shrinkage	178	ND	ND
Wild type	Cell_03 Index0042	No-Nuc			0	ND	ND		msd1a msd1b	Cell_03 Index0098	Nuc	MT-free	Release	188	78	110		wdr8	Cell_02 Index0111	No-Nuc			2	ND	ND
Wild type	Cell_03 Index0043	No-Nuc			62	ND	ND		msd1a msd1b	Cell_03 Index0099	No-Nuc			34	ND	ND		wdr8	Cell_02 Index0112	Nuc	Branch	Shrinkage	260	ND	ND
Wild type	Cell_03 Index0044	No-Nuc			2	ND	ND		msd1a msd1b	Cell_03 Index0100	No-Nuc			4	ND	ND		wdr8	Cell_02 Index0113	No-Nuc			2	ND	ND
Wild type	Cell_03 Index0045	No-Nuc			0	ND	ND		msd1a msd1b	Cell_03 Index0101	No-Nuc			0	ND	ND		wdr8	Cell_02 Index0114	Nuc	Branch	Shrinkage	136	ND	ND
Wild type	Cell_03 Index0046	Nuc	Branch	Release	82	68	14		msd1a msd1b	Cell_03 Index0102	No-Nuc			0	ND	ND		wdr8	Cell_02 Index0115	No-Nuc			2	ND	ND
Wild type	Cell_03 Index0047	Nuc	Bundle	Release	58	34	24		msd1a msd1b	Cell_03 Index0103	No-Nuc			4	ND	ND		wdr8	Cell_02 Index0116	No-Nuc			2	ND	ND
Wild type	Cell_03 Index0048	Nuc	MT-free	Release	78	74	4		msd1a msd1b	Cell_03 Index0104	No-Nuc			0	ND	ND		wdr8	Cell_02 Index0117	No-Nuc			22	ND	ND
Wild type	Cell_03 Index0049	Nuc	Branch	Shrinkage	70	ND	ND		msd1a msd1b	Cell_03 Index0105	No-Nuc			8	ND	ND		wdr8	Cell_02 Index0118	No-Nuc			2	ND	ND
Wild type	Cell_03 Index0050	No-Nuc			2	ND	ND		msd1a msd1b	Cell_03 Index0106	Nuc	Branch	Shrinkage	76	ND	ND		wdr8	Cell_02 Index0119	Nuc	Bundle	Shrinkage	74	ND	ND
Wild type	Cell_03 Index0051	No-Nuc			6	ND	ND		msd1a msd1b	Cell_03 Index0107	Nuc	Bundle	Shrinkage	306	ND	ND		wdr8	Cell_02 Index0120	Nuc	Bundle	Shrinkage	86	ND	ND
Wild type	Cell_03 Index0052	Nuc	Branch	Release	58	46	12		msd1a msd1b	Cell_03 Index0108	No-Nuc			2	ND	ND		wdr8	Cell_02 Index0121	Nuc	Branch	Release	44	6	40
Wild type	Cell_03 Index0053	No-Nuc			4	ND	ND		msd1a msd1b	Cell_03 Index0109	No-Nuc			0	ND	ND		wdr8	Cell_02 Index0122	No-Nuc			8	ND	ND
Wild type	Cell_03 Index0054	No-Nuc			16	ND	ND		msd1a msd1b	Cell_03 Index0110	No-Nuc			0	ND	ND		wdr8	Cell_02 Index0123	Nuc	Bundle	Shrinkage	158	ND	ND
Wild type	Cell_03 Index0055	No-Nuc			0	ND	ND		msd1a msd1b	Cell_03 Index0111	No-Nuc			0	ND	ND		wdr8	Cell_02 Index0124	No-Nuc			24	ND	ND
Wild type	Cell_03 Index0056	No-Nuc			6	ND	ND		msd1a msd1b	Cell_03 Index0112	Nuc	Bundle	Shrinkage	116	ND	ND		wdr8	Cell_02 Index0125	No-Nuc			2	ND	ND
Wild type	Cell_03 Index0057	Nuc	Branch	Shrinkage	36	ND	ND		msd1a msd1b	Cell_03 Index0113	No-Nuc			2	ND	ND		wdr8	Cell_02 Index0126	Nuc	Branch or Bundle	Shrinkage	122	ND	ND
Wild type	Cell_03 Index0058	No-Nuc			0	ND	ND		msd1a msd1b	Cell_03 Index0114	Nuc	Branch	Shrinkage	34	ND	ND		wdr8	Cell_02 Index0127	No-Nuc			42	ND	ND
Wild type	Cell_03 Index0059	No-Nuc			0	ND	ND		msd1a msd1b	Cell_03 Index0115	No-Nuc			8	ND	ND		wdr8	Cell_02 Index0128	No-Nuc			4	ND	ND
Wild type	Cell_03 Index0060	No-Nuc			20	ND	ND		msd1a msd1b	Cell_03 Index0116	No-Nuc			0	ND	ND		wdr8	Cell_02 Index0129	Nuc	Bundle	ND	136	ND	ND
Wild type	Cell_03 Index0061	Nuc	Branch	Shrinkage	46	ND	ND		msd1a msd1b	Cell_03 Index0117	No-Nuc			0	ND	ND		wdr8	Cell_02 Index0130	No-Nuc			4	ND	ND
Wild type	Cell_03 Index0062	Nuc	MT-free	Release	60	36	24		msd1a msd1b	Cell_03 Index0118	Nuc	Branch	Shrinkage	42	ND	ND		wdr8	Cell_02 Index0131	Nuc	Branch	Shrinkage	46	ND	ND
Wild type	Cell_03 Index0063	No-Nuc			14	ND	ND		msd1a msd1b	Cell_03 Index0119	Nuc	Branch	Shrinkage	72	ND	ND		wdr8	Cell_02 Index0132	No-Nuc			4	ND	ND
Wild type	Cell_03 Index0064	No-Nuc			20	ND	ND		msd1a msd1b	Cell_03 Index0120	Nuc	Branch	Shrinkage	174	ND	ND		wdr8	Cell_02 Index0133	No-Nuc			24	ND	ND
Wild type	Cell_03 Index0065	Nuc	Branch	Release	64	26	38		msd1a msd1b	Cell_03 Index0121	No-Nuc			28	ND	ND		wdr8	Cell_02 Index0134	No-Nuc			4	ND	ND
Wild type	Cell_03 Index0066	No-Nuc			32	ND	ND		msd1a msd1b	Cell_03 Index0122	No-Nuc			12	ND	ND		wdr8	Cell_02 Index0135	No-Nuc			8	ND	ND
Wild type	Cell_03 Index0067	No-Nuc			16	ND	ND		msd1a msd1b	Cell_03 Index0123	Nuc	Branch	Shrinkage	78	ND	ND		wdr8	Cell_02 Index0136	No-Nuc			2	ND	ND
Wild type	Cell_03 Index0068	Nuc	Bundle	Release	34	22	12		msd1a msd1b	Cell_03 Index0124	Nuc	MT-free	Shrinkage	36	ND	ND		wdr8	Cell_02 Index0137	No-Nuc			2	ND	ND
Wild type	Cell_03 Index0069	No-Nuc			6	ND	ND		msd1a msd1b	Cell_03 Index0125	Nuc	Bundle	Shrinkage	482	ND	ND		wdr8	Cell_03 Index0001	Nuc	Bundle	Shrinkage	40	ND	ND
Wild type	Cell_03 Index0070	No-Nuc			10	ND	ND		msd1a msd1b	Cell_03 Index0126	No-Nuc			6	ND	ND		wdr8	Cell_03 Index0002	Nuc	Bundle	Shrinkage	88	ND	ND
Wild type	Cell_03 Index0071	Nuc	MT-free	Release	54	50	4		msd1a msd1b	Cell_03 Index0127	No-Nuc			2	ND	ND		wdr8	Cell_03 Index0003	No-Nuc			30	ND	ND
Wild type	Cell_03 Index0072	Nuc	Branch	Release	76	62	14		msd1a msd1b	Cell_03 Index0128	No-Nuc			4	ND	ND		wdr8	Cell_03 Index0004	No-Nuc			6	ND	ND
Wild type	Cell_03 Index0073	Nuc	Branch	Release	50	36	14		msd1a msd1b	Cell_03 Index0129	No-Nuc			0	ND	ND		wdr8	Cell_03 Index0005	Nuc	Branch	Shrinkage	102	ND	ND
Wild type	Cell_03 Index0074	No-Nuc			4	ND	ND		msd1a msd1b	Cell_03 Index0130	No-Nuc			0	ND	ND		wdr8	Cell_03 Index0006	Nuc	Bundle	Release	48	8	42
Wild type	Cell_03 Index0075	Nuc	Branch	Release	84	60	24		msd1a msd1b	Cell_03 Index0131	No-Nuc			0	ND	ND		wdr8	Cell_03 Index0007	Nuc	Branch	Shrinkage	108	ND	ND
Wild type	Cell_03 Index0076	Nuc	Branch	Shrinkage	66	ND	ND		msd1a msd1b	Cell_04 Index0001	No-Nuc			16	ND	ND		wdr8	Cell_03 Index0008	No-Nuc			6	ND	ND
Wild type	Cell_03 Index0077	No-Nuc			4	ND	ND		msd1a msd1b	Cell_04 Index0002	No-Nuc			32	ND	ND		wdr8	Cell_03 Index0009	No-Nuc			102	ND	ND
Wild type	Cell_03 Index0078	No-Nuc			0	ND	ND		msd1a msd1b	Cell_04 Index0003	No-Nuc			0	ND	ND		wdr8	Cell_03 Index0010	No-Nuc			4	ND	ND
Wild type	Cell_03 Index0079	Nuc	Branch	Release	140	34	102		msd1a msd1b	Cell_04 Index0004	Nuc	Bundle	Release	32	10	22		wdr8	Cell_03 Index0011	Nuc	Bundle	ND	180	ND	ND
Wild type	Cell_03 Index0080	Nuc	Branch	Release	94	66	28		msd1a msd1b	Cell_04 Index0005	No-Nuc			0	ND	ND		wdr8	Cell_03 Index0012	Nuc	Bundle	Shrinkage	64	ND	ND
Wild type	Cell_03 Index0081	No-Nuc			16	ND	ND		msd1a msd1b	Cell_04 Index0006	No-Nuc			0	ND	ND		wdr8	Cell_03 Index0013	Nuc	Branch	Shrinkage	226	ND	ND
Wild type	Cell_03 Index0082	No-Nuc			22	ND	ND		msd1a msd1b	Cell_04 Index0007	No-Nuc			2	ND	ND		wdr8	Cell_03 Index0014	Nuc	Branch	ND	42	ND	ND
Wild type	Cell_03 Index0083	No-Nuc			44	ND	ND		msd1a msd1b	Cell_04 Index0008	No-Nuc			4	ND	ND		wdr8	Cell_03 Index0015	Nuc	Branch	Shrinkage	58	ND	ND
Wild type	Cell_03 Index0084	No-Nuc			0	ND	ND		msd1a msd1b	Cell_04 Index0009	No-Nuc			20	ND	ND		wdr8	Cell_03 Index0016	Nuc	Branch	Release	30	8	34
Wild type	Cell_03 Index0085	No-Nuc			2	ND	ND		msd1a msd1b	Cell_04 Index0010	No-Nuc			20	ND	ND		wdr8	Cell_03 Index0017	No-Nuc			70	ND	ND
Wild type	Cell_03 Index0086	Nuc	Branch	Release	124	70	34		msd1a msd1b	Cell_04 Index0011	No-Nuc			0	ND	ND		wdr8	Cell_03 Index0018	No-Nuc			4	ND	ND
Wild type	Cell_03 Index0087	Nuc	Branch	Shrinkage	34	ND	ND		msd1a msd1b	Cell_04 Index0012	Nuc	Branch	Shrinkage	144	ND	ND		wdr8	Cell_03 Index0019	No-Nuc			8	ND	ND
Wild type	Cell_03 Index0088	Nuc	Bundle	Release	58	50	8		msd1a msd1b	Cell_04 Index0013	Nuc	Branch	Release	152	14	138		wdr8	Cell_03 Index0020	Nuc	MT-free	Shrinkage	30	ND	ND
Wild type	Cell_03 Index0089	No-Nuc			0	ND	ND		msd1a msd1b	Cell_04 Index0014	Nuc	Bundle	Shrinkage	204	ND	ND		wdr8	Cell_03 Index0021	No-Nuc			34	ND	ND
Wild type	Cell_03 Index0090	Nuc	Branch	Release	96	54	24		msd1a msd1b	Cell_04 Index0015	No-Nuc			2	ND	ND		wdr8	Cell_03 Index0022	No-Nuc			2	ND	ND
Wild type	Cell_03 Index0091	Nuc	Bundle	Release	62	24	38		msd1a msd1b	Cell_04 Index0016	Nuc	Branch	Shrinkage	128	ND	ND		wdr8	Cell_03 Index0023	Nuc	Bundle	Shrinkage	144	ND	ND
Wild type	Cell_03 Index0092	Nuc	MT-free	Release	70	54	16		msd1a msd1b	Cell_04 Index0017	No-Nuc			4	ND	ND		wdr8	Cell_03 Index0024	No-Nuc	MT-free		28	ND	ND
Wild type	Cell_03 Index0093	Nuc	Branch	Release	52	36	16		msd1a msd1b	Cell_04 Index0018	Nuc	Branch	Shrinkage	42	ND	ND		wdr8	Cell_03 Index0025	Nuc	Branch	Shrinkage	56	ND	ND
Wild type	Cell_03 Index0094	Nuc	Branch	Release	80	44	30		msd1a msd1b	Cell_04 Index0019	Nuc	Branch	Shrinkage	312	ND	ND		wdr8	Cell_03 Index0026	No-Nuc			44	ND	ND
Wild type	Cell_03 Index0095	No-Nuc			20	ND	ND		msd1a msd1b	Cell_04 Index0020	Nuc	Branch	Shrinkage	42	ND	ND		wdr8	Cell_03 Index0027	Nuc	Bundle	Shrinkage	156	ND	ND
Wild type	Cell_03 Index0096	No-Nuc			6	ND	ND		msd1a msd1b	Cell_04 Index0021	No-Nuc			0	ND	ND		wdr8	Cell_03 Index0028	Nuc	Branch	Release	84	38	46
Wild type	Cell_03 Index0097	No-Nuc			46	ND	ND		msd1a msd1b	Cell_04 Index0022	Nuc	Branch	Shrinkage	128	ND	ND		wdr8	Cell_03 Index0029	Nuc	Bundle	Shrinkage	98	ND	ND
Wild type	Cell_03 Index0098	Nuc	MT-free	Shrinkage	90	ND	ND		msd1a msd1b	Cell_04 Index0023	No-Nuc			40	ND	ND		wdr8	Cell_03 Index0030	No-Nuc	MT-free		4	ND	ND
Wild type	Cell_03 Index0099	No-Nuc			2	ND	ND		msd1a msd1b	Cell_04 Index0024	No-Nuc			2	ND	ND		wdr8	Cell_03 Index0031	No-Nuc			2	ND	ND
Wild type	Cell_03 Index0100	Nuc	Branch	Release	80	50	30		msd1a msd1b	Cell_04 Index0025	No-Nuc			0	ND	ND		wdr8	Cell_03 Index0032	No-Nuc			36	ND	ND
Wild type	Cell_03 Index0101	No-Nuc			0	ND	ND		msd1a msd1b	Cell_04 Index0026	No-Nuc			0	ND	ND		wdr8	Cell_03 Index0033	No-Nuc	MT-free		2	ND	ND
Wild type	Cell_03 Index0102	No-Nuc			30	ND	ND		msd1a msd1b	Cell_04 Index0027	No-Nuc			0	ND	ND		wdr8	Cell_03 Index0034	Nuc	Branch	Shrinkage	380	ND	ND
Wild type	Cell_03 Index0103	No-Nuc			30	ND	ND		msd1a msd1b	Cell_04 Index0028	No-Nuc			14	ND	ND		wdr8	Cell_03 Index0035	No-Nuc			24	ND	ND
Wild type	Cell_03 Index0104	No-Nuc			4	ND	ND		msd1a msd1b	Cell_04 Index0029	No-Nuc			46	ND	ND		wdr8	Cell_03 Index0036	Nuc	Bundle	ND	160	ND	ND
Wild type	Cell_03 Index0105	No-Nuc			6	ND	ND		msd1a msd1b	Cell_04 Index0030	No-Nuc	MT-free		2	ND	ND		wdr8	Cell_03 Index0037	No-Nuc			24	ND	ND
Wild type	Cell_03 Index0106	No-Nuc			20	ND	ND		msd1a msd1b	Cell_04 Index0031	Nuc	Branch	Shrinkage	158	ND	ND		wdr8	Cell_03 Index0038	No-Nuc	MT-free		2	ND	ND
Wild type	Cell_03 Index0107	No-Nuc			4	ND	ND		msd1a msd1b	Cell_04 Index0032	Nuc	Bundle	Shrinkage	126	ND	ND		wdr8	Cell_03 Index0039	No-Nuc			8	ND	ND
Wild type	Cell_03 Index0108	No-Nuc			50	ND	ND		msd1a msd1b	Cell_04 Index0033	Nuc	Branch	Shrinkage	94	ND	ND		wdr8	Cell_03 Index0040	Nuc	Bundle	Shrinkage	200	ND	ND
Wild type	Cell_03 Index0109	No-Nuc			28	ND	ND		msd1a msd1b	Cell_04 Index0034	No-Nuc			0	ND	ND		wdr8	Cell_03 Index0041	Nuc	Branch	ND	92	ND	ND
Wild type	Cell_03 Index0110	No-Nuc			14	ND	ND		msd1a msd1b	Cell_04 Index0035	Nuc	Branch	Shrinkage	118	ND	ND		wdr8	Cell_03 Index0042	No-Nuc			8	ND	ND
Wild type	Cell_03 Index0111	No-Nuc			2	ND	ND		msd1a msd1b	Cell_04 Index0036	Nuc	Branch	Shrinkage	44	ND	ND		wdr8	Cell_03 Index0043	Nuc	Branch	Shrinkage	66	ND	ND
Wild type	Cell_03 Index0112	No-Nuc			4	ND	ND		msd1a msd1b	Cell_04 Index0037	No-Nuc			2	ND	ND		wdr8	Cell_03 Index0044	No-Nuc			112	ND	ND
Wild type	Cell_03 Index0113	No-Nuc			0	ND	ND		msd1a msd1b	Cell_04 Index0038	No-Nuc			2	ND	ND		wdr8	Cell_03 Index0045	No-Nuc			2	ND	ND
Wild type	Cell_03 Index0114	Nuc	Branch	Release	82	74	8		msd1a msd1b	Cell_04 Index0039	No-Nuc			4	ND	ND		wdr8	Cell_03 Index0046	Nuc	Branch	Release	52	18	38
Wild type	Cell_03 Index0115	Nuc	MT-free	Release	52	30	22		msd1a msd1b	Cell_04 Index0040	No-Nuc			2	ND	ND		wdr8	Cell_03 Index0047	No-Nuc			38	ND	ND
Wild type	Cell_03 Index0116	No-Nuc			4	ND	ND		msd1a msd1b	Cell_04 Index0041	No-Nuc			0	ND	ND		wdr8	Cell_03 Index0048	Nuc	Bundle	ND	138	ND	ND
Wild type	Cell_03 Index0117	No-Nuc			0	ND	ND		msd1a msd1b	Cell_04 Index0042	No-Nuc			28	ND	ND		wdr8	Cell_03 Index0049	No-Nuc			2	ND	ND
Wild type	Cell_03 Index0118	Nuc	Bundle	Shrinkage	74	ND	ND		msd1a msd1b	Cell_04 Index0043	No-Nuc			0	ND	ND		wdr8	Cell_03 Index0050	No-Nuc			2	ND	ND
Wild type	Cell_03 Index0119	No-Nuc			6	ND	ND		msd1a msd1b	Cell_04 Index0044	No-Nuc			38	ND	ND		wdr8	Cell_03 Index0051	No-Nuc			2	ND	ND
Wild type	Cell_03 Index0120	Nuc	Branch	Release	86	54	32		msd1a msd1b	Cell_04 Index0045	No-Nuc			2	ND	ND		wdr8	Cell_03 Index0052	No-Nuc			4	ND	ND
Wild type	Cell_03 Index0121	No-Nuc			2	ND	ND		msd1a msd1b	Cell_04 Index0046	No-Nuc			14	ND	ND		wdr8	Cell_03 Index0053	No-Nuc			28	ND	ND
Wild type	Cell_03 Index0122	No-Nuc			12	ND	ND		msd1a msd1b	Cell_04 Index0047	No-Nuc			2	ND	ND		wdr8	Cell_03 Index0054	Nuc	MT-free	Shrinkage	92	ND	ND
Wild type	Cell_03 Index0123	Nuc	Branch	Release	94	60	28		msd1a msd1b	Cell_04 Index0048	Nuc	Branch	Shrinkage	72	ND	ND		wdr8	Cell_03 Index0055	Nuc	Branch	Shrinkage	62	ND	ND
Wild type	Cell_03 Index0124	No-Nuc	MT-free		0	ND	ND		msd1a msd1b	Cell_04 Index0049	No-Nuc			4	ND	ND		wdr8	Cell_03 Index0056	No-Nuc			16	ND	ND
Wild type	Cell_03 Index0125	Nuc	Branch	Release	172	152	20		msd1a msd1b	Cell_04 Index0050	No-Nuc			0	ND	ND		wdr8	Cell_03 Index0057	No-Nuc			10	ND	ND
Wild type	Cell_03 Index0126	No-Nuc			0	ND	ND		msd1a msd1b	Cell_04 Index0051	No-Nuc			8	ND	ND		wdr8	Cell_03 Index0058	No-Nuc			6	ND	ND
Wild type	Cell_03 Index0127	No-Nuc			12	ND	ND		msd1a msd1b	Cell_04 Index0052	No-Nuc			18	ND	ND		wdr8	Cell_03 Index0059	Nuc	Branch	Shrinkage	24	ND	ND
Wild type	Cell_03 Index0128	No-Nuc			32	ND	ND		msd1a msd1b	Cell_04 Index0053	No-Nuc			34	ND	ND		wdr8	Cell_03 Index0060	Nuc	Branch	ND	116	ND	ND
Wild type	Cell_03 Index0129	Nuc	Branch	Release	102	60	14		msd1a msd1b	Cell_04 Index0054	No-Nuc	MT-free		2	ND	ND		wdr8	Cell_03 Index0061	No-Nuc			4	ND	ND
Wild type	Cell_03 Index0130	No-Nuc			46	ND	ND		msd1a msd1b	Cell_04 Index0055	No-Nuc			0	ND	ND		wdr8	Cell_03 Index0062	Nuc	Branch	Release	94	12	88
Wild type	Cell_03 Index0131	No-Nuc			70	ND	ND		msd1a msd1b	Cell_04 Index0056	No-Nuc			4	ND	ND		wdr8	Cell_03 Index0063	Nuc	Bundle	Shrinkage	82	ND	ND
Wild type	Cell_03 Index0132	Nuc	Branch	Release	94	58	36		msd1a msd1b	Cell_04 Index0057	No-Nuc			2	ND	ND		wdr8	Cell_03 Index0064	Nuc	Bundle	Release	84	6	82
Wild type	Cell_03 Index0133	No-Nuc			0	ND	ND		msd1a msd1b	Cell_04 Index0058	No-Nuc			2	ND	ND		wdr8	Cell_03 Index0065	No-Nuc			28	ND	ND
Wild type	Cell_03 Index0134	No-Nuc			6	ND	ND		msd1a msd1b	Cell_04 Index0059	Nuc	Branch	Shrinkage	110	ND	ND		wdr8	Cell_03 Index0066	Nuc	Branch	Shrinkage	86	ND	ND
Wild type	Cell_03 Index0135	No-Nuc			16	ND	ND		msd1a msd1b	Cell_04 Index0060	Nuc	Branch	Shrinkage	440	ND	ND		wdr8	Cell_03 Index0067	No-Nuc			6	ND	ND
Wild type	Cell_03 Index0136	No-Nuc			4	ND	ND		msd1a msd1b	Cell_04 Index0061	No-Nuc	MT-free		28	ND	ND		wdr8	Cell_03 Index0068	Nuc	Bundle	Release	48	6	54
Wild type	Cell_03 Index0137	No-Nuc			0	ND	ND		msd1a msd1b	Cell_04 Index0062	Nuc	Bundle	Shrinkage	60	ND	ND		wdr8	Cell_03 Index0069	No-Nuc			2	ND	ND
Wild type	Cell_03 Index0138	No-Nuc			8	ND	ND		msd1a msd1b	Cell_04 Index0063	No-Nuc			4	ND	ND		wdr8	Cell_03 Index0070	Nuc	Branch	Shrinkage	130	ND	ND
Wild type	Cell_03 Index0139	No-Nuc			44	ND	ND		msd1a msd1b	Cell_04 Index0064	Nuc	Branch	Shrinkage	230	ND	ND		wdr8	Cell_03 Index0071	No-Nuc			10	ND	ND
Wild type	Cell_03 Index0140	No-Nuc			6	ND	ND		msd1a msd1b	Cell_04 Index0065	No-Nuc			4	ND	ND		wdr8	Cell_03 Index0072	No-Nuc			4	ND	ND
Wild type	Cell_03 Index0141	No-Nuc			0	ND	ND		msd1a msd1b	Cell_04 Index0066	No-Nuc			0	ND	ND		wdr8	Cell_03 Index0073	Nuc	Branch	Shrinkage	324	ND	ND
Wild type	Cell_03 Index0142	No-Nuc			2	ND	ND		msd1a msd1b	Cell_04 Index0067	Nuc	Branch	Shrinkage	130	ND	ND		wdr8	Cell_03 Index0074	Nuc	Bundle	Shrinkage	76	ND	ND
Wild type	Cell_03 Index0143	No-Nuc			2	ND	ND		msd1a msd1b	Cell_04 Index0068	Nuc	Branch	Shrinkage	68	ND	ND		wdr8	Cell_03 Index0075	Nuc	Bundle	Shrinkage	60	ND	ND
Wild type	Cell_03 Index0144	No-Nuc			4	ND	ND		msd1a msd1b	Cell_04 Index0069	No-Nuc	MT-free		2	ND	ND		wdr8	Cell_03 Index0076	Nuc	Bundle	Release	50	4	52
Wild type	Cell_03 Index0145	No-Nuc			4	ND	ND		msd1a msd1b	Cell_04 Index0070	Nuc	Bundle	Release	112	6	106		wdr8	Cell_03 Index0077	Nuc	Bundle	ND	56	ND	ND
Wild type	Cell_03 Index0146	No-Nuc			0	ND	ND		msd1a msd1b	Cell_04 Index0071	Nuc	Branch	Shrinkage	46	ND	ND		wdr8	Cell_03 Index0078	No-Nuc	MT-free		2	ND	ND
Wild type	Cell_03 Index0147	Nuc	Bundle	Shrinkage	96	ND	ND		msd1a msd1b	Cell_04 Index0072	No-Nuc			0	ND	ND		wdr8	Cell_03 Index0079	No-Nuc			16	ND	ND
Wild type	Cell_03 Index0148	Nuc	Branch	ND	94	ND	ND		msd1a msd1b	Cell_04 Index0073	No-Nuc			0	ND	ND		wdr8	Cell_03 Index0080	Nuc	Branch	Shrinkage	102	ND	ND
Wild type	Cell_03 Index0149	Nuc	Branch	Release	82	56	26		msd1a msd1b	Cell_04 Index0074	No-Nuc			0	ND	ND		wdr8	Cell_03 Index0081	Nuc	Bundle	ND	314	ND	ND
Wild type	Cell_03 Index0150	Nuc	Branch	Shrinkage	104	ND	ND		msd1a msd1b	Cell_04 Index0075	Nuc	Branch	Shrinkage	304	ND	ND		wdr8	Cell_03 Index0082	Nuc	Bundle	Release	130	8	128
Wild type	Cell_03 Index0151	No-Nuc			8	ND	ND		msd1a msd1b	Cell_04 Index0076	No-Nuc			0	ND	ND		wdr8	Cell_03 Index0083	No-Nuc			6	ND	ND
Wild type	Cell_03 Index0152	No-Nuc			16	ND	ND		msd1a msd1b	Cell_04 Index0077	Nuc	Branch	Release	88	48	40		wdr8	Cell_03 Index0084	No-Nuc			2	ND	ND
Wild type	Cell_03 Index0153	No-Nuc			140	ND	ND		msd1a msd1b	Cell_04 Index0078	No-Nuc			6	ND	ND		wdr8	Cell_03 Index0085	Nuc	Bundle	Release	184	44	152
Wild type	Cell_03 Index0154	No-Nuc			34	ND	ND		msd1a msd1b	Cell_04 Index0079	No-Nuc			2	ND	ND		wdr8	Cell_03 Index0086	No-Nuc			6	ND	ND
Wild type	Cell_03 Index0155	Nuc	Branch	Release	70	16	54		msd1a msd1b	Cell_04 Index0080	No-Nuc			36	ND	ND		wdr8	Cell_03 Index0087	No-Nuc			12	ND	ND
Wild type	Cell_03 Index0156	Nuc	Branch	Release	76	40	32		msd1a msd1b	Cell_04 Index0081	No-Nuc			34	ND	ND		wdr8	Cell_03 Index0088	No-Nuc			2	ND	ND
Wild type	Cell_03 Index0157	Nuc	Branch	Release	112	98	14		msd1a msd1b	Cell_04 Index0082	No-Nuc			4	ND	ND		wdr8	Cell_03 Index0089	No-Nuc			2	ND	ND
Wild type	Cell_03 Index0158	No-Nuc			4	ND	ND		msd1a msd1b	Cell_04 Index0083	No-Nuc			2	ND	ND		wdr8	Cell_03 Index0090	No-Nuc			2	ND	ND
Wild type	Cell_03 Index0159	Nuc	Branch	Release	100	80	20		msd1a msd1b	Cell_04 Index0084	No-Nuc			0	ND	ND		wdr8	Cell_03 Index0091	No-Nuc			6	ND	ND
Wild type	Cell_03 Index0160	No-Nuc			14	ND	ND		msd1a msd1b	Cell_04 Index0085	No-Nuc			18	ND	ND		wdr8	Cell_03 Index0092	No-Nuc			2	ND	ND
Wild type	Cell_03 Index0161	No-Nuc			18	ND	ND		msd1a msd1b	Cell_04 Index0086	No-Nuc	MT-free		0	ND	ND		wdr8	Cell_03 Index0093	Nuc	Branch	Shrinkage	284	ND	ND
Wild type	Cell_03 Index0162	Nuc	Branch	Release	160	72	88		msd1a msd1b	Cell_04 Index0087	No-Nuc	MT-free		14	ND	ND		wdr8	Cell_03 Index0094	No-Nuc			2	ND	ND
Wild type	Cell_03 Index0163	No-Nuc			54	ND	ND		msd1a msd1b	Cell_04 Index0088	No-Nuc			2	ND	ND		wdr8	Cell_03 Index0095	Nuc	Branch	Shrinkage	32	ND	ND
Wild type	Cell_03 Index0164	No-Nuc			36	ND	ND		msd1a msd1b	Cell_04 Index0089	No-Nuc	MT-free		2	ND	ND		wdr8	Cell_03 Index0096	No-Nuc			34	ND	ND
Wild type	Cell_03 Index0165	Nuc	Bundle	Shrinkage	30	ND	ND		msd1a msd1b	Cell_04 Index0090	No-Nuc			0	ND	ND		wdr8	Cell_03 Index0097	No-Nuc			40	ND	ND
Wild type	Cell_03 Index0166	Nuc	Branch	Release	76	60	16		msd1a msd1b	Cell_04 Index0091	Nuc	Branch	Shrinkage	294	ND	ND		wdr8	Cell_03 Index0098	Nuc	Branch	Shrinkage	98	ND	ND
Wild type	Cell_03 Index0167	No-Nuc			16	ND	ND		msd1a msd1b	Cell_04 Index0092	Nuc	Branch	Shrinkage	290	ND	ND		wdr8	Cell_03 Index0099	No-Nuc			10	ND	ND
Wild type	Cell_03 Index0168	No-Nuc			14	ND	ND		msd1a msd1b	Cell_04 Index0093	No-Nuc			2	ND	ND		wdr8	Cell_03 Index0100	No-Nuc			8	ND	ND
Wild type	Cell_03 Index0169	No-Nuc			32	ND	ND		msd1a msd1b	Cell_04 Index0094	No-Nuc			22	ND	ND		wdr8	Cell_03 Index0101	Nuc	Branch	Release	86	12	86
Wild type	Cell_03 Index0170	No-Nuc			8	ND	ND		msd1a msd1b	Cell_04 Index0095	No-Nuc			0	ND	ND		wdr8	Cell_03 Index0102	No-Nuc			14	ND	ND
Wild type	Cell_03 Index0171	Nuc	Branch	Release	112	106	6		msd1a msd1b	Cell_04 Index0096	Nuc	Branch	Shrinkage	414	ND	ND		wdr8	Cell_03 Index0103	Nuc	Branch	Shrinkage	192	ND	ND
Wild type	Cell_03 Index0172	Nuc	Branch	Shrinkage	90	ND	ND		msd1a msd1b	Cell_04 Index0097	Nuc	Branch	Release	38	4	34		wdr8	Cell_03 Index0104	No-Nuc			2	ND	ND
Wild type	Cell_03 Index0173	Nuc	Branch	Shrinkage	58	ND	ND		msd1a msd1b	Cell_04 Index0098	Nuc	Bundle	Shrinkage	48	ND	ND		wdr8	Cell_03 Index0105	Nuc	Branch	Shrinkage	24	ND	ND
Wild type	Cell_03 Index0174	No-Nuc			0	ND	ND		msd1a msd1b	Cell_04 Index0099	Nuc	Bundle	Shrinkage	312	ND	ND		wdr8	Cell_03 Index0106	Nuc	Branch	Shrinkage	154	ND	ND
Wild type	Cell_03 Index0175	No-Nuc			0	ND	ND		msd1a msd1b	Cell_04 Index0100	No-Nuc			28	ND	ND		wdr8	Cell_03 Index0107	No-Nuc			2	ND	ND
Wild type	Cell_03 Index0176	No-Nuc			0	ND	ND		msd1a msd1b	Cell_04 Index0101	Nuc	Branch	Release	214	24	190		wdr8	Cell_03 Index0108	Nuc	Branch	Shrinkage	206	ND	ND
Wild type	Cell_03 Index0177	No-Nuc			0	ND	ND		msd1a msd1b	Cell_04 Index0102	No-Nuc			8	ND	ND		wdr8	Cell_03 Index0109	Nuc	Branch	Shrinkage	88	ND	ND
Wild type	Cell_03 Index0178	No-Nuc			0	ND	ND		msd1a msd1b	Cell_04 Index0103	Nuc	Branch	Shrinkage	306	ND	ND		wdr8	Cell_03 Index0110	Nuc	Branch	ND	160	ND	ND
Wild type	Cell_03 Index0179	No-Nuc			24	ND	ND		msd1a msd1b	Cell_04 Index0104	Nuc	Bundle	Release	80	20	60		wdr8	Cell_03 Index0111	No-Nuc			46	ND	ND
Wild type	Cell_03 Index0180	Nuc	Branch	Shrinkage	34	ND	ND		msd1a msd1b	Cell_04 Index0105	No-Nuc			6	ND	ND		wdr8	Cell_03 Index0112	Nuc	Branch	Shrinkage	94	ND	ND
Wild type	Cell_03 Index0181	No-Nuc			2	ND	ND		msd1a msd1b	Cell_04 Index0106	Nuc	Branch	Shrinkage	390	ND	ND		wdr8	Cell_03 Index0113	Nuc	Branch	Shrinkage	48	ND	ND
Wild type	Cell_03 Index0182	No-Nuc			2	ND	ND		msd1a msd1b	Cell_04 Index0107	No-Nuc			2	ND	ND		wdr8	Cell_03 Index0114	No-Nuc			2	ND	ND
Wild type	Cell_03 Index0183	No-Nuc			8	ND	ND		msd1a msd1b	Cell_04 Index0108	No-Nuc			6	ND	ND		wdr8	Cell_03 Index0115	Nuc	Branch	Shrinkage	90	ND	ND
Wild type	Cell_03 Index0184	Nuc	Branch	Shrinkage	66	ND	ND		msd1a msd1b	Cell_04 Index0109	Nuc	Branch	Shrinkage	136	ND	ND		wdr8	Cell_03 Index0116	Nuc	Bundle	Release	134	12	136
Wild type	Cell_03 Index0185	Nuc	Branch	Release	66	36	30		msd1a msd1b	Cell_04 Index0110	No-Nuc			4	ND	ND		wdr8	Cell_03 Index0117	Nuc	Bundle	Release	234	86	150
Wild type	Cell_03 Index0186	No-Nuc			4	ND	ND		msd1a msd1b	Cell_04 Index0111	No-Nuc			10	ND	ND		wdr8	Cell_03 Index0118	No-Nuc			28	ND	ND
Wild type	Cell_03 Index0187	No-Nuc			0	ND	ND		msd1a msd1b	Cell_04 Index0112	No-Nuc			2	ND	ND		wdr8	Cell_03 Index0119	No-Nuc			8	ND	ND
Wild type	Cell_03 Index0188	Nuc	Branch	Release	90	86	4		msd1a msd1b	Cell_04 Index0113	Nuc	Bundle	Shrinkage	74	ND	ND		wdr8	Cell_03 Index0120	No-Nuc			56	ND	ND
Wild type	Cell_03 Index0189	No-Nuc			0	ND	ND		msd1a msd1b	Cell_04 Index0114	Nuc	Branch	Shrinkage	114	ND	ND		wdr8	Cell_03 Index0121	Nuc	Bundle	Release	188	18	172
Wild type	Cell_04 Index0001	Nuc	Bundle	Release	76	16	64		msd1a msd1b	Cell_04 Index0115	No-Nuc	MT-free		2	ND	ND		wdr8	Cell_03 Index0122	No-Nuc			16	ND	ND
Wild type	Cell_04 Index0002	Nuc	Branch	Release	94	8	82		msd1a msd1b	Cell_04 Index0116	No-Nuc			0	ND	ND		wdr8	Cell_03 Index0123	Nuc	Bundle	ND	170	ND	ND
Wild type	Cell_04 Index0003	No-Nuc			28	ND	ND		msd1a msd1b	Cell_04 Index0117	No-Nuc			0	ND	ND		wdr8	Cell_03 Index0124	No-Nuc			22	ND	ND
Wild type	Cell_04 Index0004	Nuc	Bundle	Release	86	40	24		msd1a msd1b	Cell_04 Index0118	No-Nuc			4	ND	ND		wdr8	Cell_03 Index0125	No-Nuc			4	ND	ND
Wild type	Cell_04 Index0005	No-Nuc			4	ND	ND		msd1a msd1b	Cell_04 Index0119	Nuc	Branch	Shrinkage	130	ND	ND		wdr8	Cell_03 Index0126	No-Nuc			2	ND	ND
Wild type	Cell_04 Index0006	Nuc	Branch	Release	86	26	64		msd1a msd1b	Cell_04 Index0120	No-Nuc			0	ND	ND		wdr8	Cell_03 Index0127	No-Nuc			12	ND	ND
Wild type	Cell_04 Index0007	Nuc	Branch	ND	16	ND	ND		msd1a msd1b	Cell_04 Index0121	Nuc	Bundle	Shrinkage	194	ND	ND		wdr8	Cell_03 Index0128	Nuc	Branch	Shrinkage	102	ND	ND
Wild type	Cell_04 Index0008	Nuc	MT-free	Release	68	78	40		msd1a msd1b	Cell_04 Index0122	No-Nuc			4	ND	ND		wdr8	Cell_03 Index0129	No-Nuc			2	ND	ND
Wild type	Cell_04 Index0009	No-Nuc			4	ND	ND		msd1a msd1b	Cell_04 Index0123	No-Nuc			0	ND	ND		wdr8	Cell_03 Index0130	No-Nuc			8	ND	ND
Wild type	Cell_04 Index0010	No-Nuc			4	ND	ND		msd1a msd1b	Cell_04 Index0124	No-Nuc			14	ND	ND		wdr8	Cell_04 Index0001	Nuc	Branch	Shrinkage	422	ND	ND
Wild type	Cell_04 Index0011	No-Nuc			34	ND	ND		msd1a msd1b	Cell_04 Index0125	No-Nuc			2	ND	ND		wdr8	Cell_04 Index0002	No-Nuc			2	ND	ND
Wild type	Cell_04 Index0012	No-Nuc			46	ND	ND		msd1a msd1b	Cell_04 Index0126	No-Nuc			6	ND	ND		wdr8	Cell_04 Index0003	No-Nuc			6	ND	ND
Wild type	Cell_04 Index0013	No-Nuc			48	ND	ND		msd1a msd1b	Cell_04 Index0127	No-Nuc			4	ND	ND		wdr8	Cell_04 Index0004	Nuc	Branch	Shrinkage	302	ND	ND
Wild type	Cell_04 Index0014	No-Nuc			82	ND	ND		msd1a msd1b	Cell_04 Index0128	No-Nuc			10	ND	ND		wdr8	Cell_04 Index0005	Nuc	Bundle	ND	156	ND	ND
Wild type	Cell_04 Index0015	No-Nuc			92	ND	ND		msd1a msd1b	Cell_04 Index0129	No-Nuc			2	ND	ND		wdr8	Cell_04 Index0006	Nuc	Branch	Shrinkage	198	ND	ND
Wild type	Cell_04 Index0016	No-Nuc			2	ND	ND		msd1a msd1b	Cell_04 Index0130	No-Nuc			8	ND	ND		wdr8	Cell_04 Index0007	Nuc	Bundle	Shrinkage	220	ND	ND
Wild type	Cell_04 Index0017	Nuc	Branch	Shrinkage	102	ND	ND		msd1a msd1b	Cell_04 Index0131	No-Nuc			12	ND	ND		wdr8	Cell_04 Index0008	Nuc	Branch	ND	338	ND	ND
Wild type	Cell_04 Index0018	Nuc	MT-free	Shrinkage	134	ND	ND		msd1a msd1b	Cell_04 Index0132	No-Nuc			6	ND	ND		wdr8	Cell_04 Index0009	Nuc	Branch	Shrinkage	242	ND	ND
Wild type	Cell_04 Index0019	No-Nuc			18	ND	ND		msd1a msd1b	Cell_04 Index0133	No-Nuc			10	ND	ND		wdr8	Cell_04 Index0010	Nuc	Bundle	Release	306	12	100
Wild type	Cell_04 Index0020	No-Nuc			2	ND	ND		msd1a msd1b	Cell_04 Index0134	No-Nuc			2	ND	ND		wdr8	Cell_04 Index0011	No-Nuc			6	ND	ND
Wild type	Cell_04 Index0021	No-Nuc			4	ND	ND		msd1a msd1b	Cell_04 Index0135	No-Nuc			2	ND	ND		wdr8	Cell_04 Index0012	No-Nuc	MT-free		10	ND	ND
Wild type	Cell_04 Index0022	No-Nuc			4	ND	ND		msd1a msd1b	Cell_04 Index0136	No-Nuc			2	ND	ND		wdr8	Cell_04 Index0013	No-Nuc			14	ND	ND
Wild type	Cell_04 Index0023	No-Nuc			12	ND	ND		msd1a msd1b	Cell_04 Index0137	No-Nuc			8	ND	ND		wdr8	Cell_04 Index0014	No-Nuc			38	ND	ND
Wild type	Cell_04 Index0024	No-Nuc			6	ND	ND		msd1a msd1b	Cell_04 Index0138	No-Nuc			0	ND	ND		wdr8	Cell_04 Index0015	No-Nuc			4	ND	ND
Wild type	Cell_04 Index0025	Nuc	Bundle	Shrinkage	102	ND	ND		msd1a msd1b	Cell_04 Index0139	No-Nuc			0	ND	ND		wdr8	Cell_04 Index0016	No-Nuc			6	ND	ND
Wild type	Cell_04 Index0026	No-Nuc			4	ND	ND		msd1a msd1b	Cell_04 Index0140	Nuc	Branch	Shrinkage	28	ND	ND		wdr8	Cell_04 Index0017	Nuc	Branch	Release	130	16	116
Wild type	Cell_04 Index0027	No-Nuc			4	ND	ND		msd1a msd1b	Cell_04 Index0141	No-Nuc			6	ND	ND		wdr8	Cell_04 Index0018	No-Nuc			14	ND	ND
Wild type	Cell_04 Index0028	Nuc	Branch	Release	150	26	126		msd1a msd1b	Cell_04 Index0142	No-Nuc			0	ND	ND		wdr8	Cell_04 Index0019	Nuc	Branch	ND	268	ND	ND
Wild type	Cell_04 Index0029	Nuc	Branch	Shrinkage	80	ND	ND		msd1a msd1b	Cell_04 Index0143	No-Nuc			16	ND	ND		wdr8	Cell_04 Index0020	No-Nuc			4	ND	ND
Wild type	Cell_04 Index0030	No-Nuc			14	ND	ND		msd1a msd1b	Cell_04 Index0144	No-Nuc			0	ND	ND		wdr8	Cell_04 Index0021	Nuc	Bundle	Shrinkage	104	ND	ND
Wild type	Cell_04 Index0031	No-Nuc			4	ND	ND		msd1a msd1b	Cell_04 Index0145	No-Nuc			10	ND	ND		wdr8	Cell_04 Index0022	Nuc	Bundle	ND	90	ND	ND
Wild type	Cell_04 Index0032	No-Nuc			40	ND	ND		msd1a msd1b	Cell_05 Index0001	Nuc	Bundle	Shrinkage	386	ND	ND		wdr8	Cell_04 Index0023	Nuc	Bundle	ND	64	ND	ND
Wild type	Cell_04 Index0033	Nuc	Branch	Release	42	30	16		msd1a msd1b	Cell_05 Index0002	Nuc	Bundle	Shrinkage	92	ND	ND		wdr8	Cell_04 Index0024	No-Nuc			4	ND	ND
Wild type	Cell_04 Index0034	Nuc	Branch	Release	118	34	86		msd1a msd1b	Cell_05 Index0003	No-Nuc	MT-free		10	ND	ND		wdr8	Cell_04 Index0025	Nuc	Bundle	Shrinkage	62	ND	ND
Wild type	Cell_04 Index0035	No-Nuc			16	ND	ND		msd1a msd1b	Cell_05 Index0004	No-Nuc			4	ND	ND		wdr8	Cell_04 Index0026	No-Nuc			6	ND	ND
Wild type	Cell_04 Index0036	No-Nuc			24	ND	ND		msd1a msd1b	Cell_05 Index0005	No-Nuc			2	ND	ND		wdr8	Cell_04 Index0027	No-Nuc			28	ND	ND
Wild type	Cell_04 Index0037	No-Nuc			4	ND	ND		msd1a msd1b	Cell_05 Index0006	No-Nuc			40	ND	ND		wdr8	Cell_04 Index0028	No-Nuc			22	ND	ND
Wild type	Cell_04 Index0038	No-Nuc			4	ND	ND		msd1a msd1b	Cell_05 Index0007	Nuc	Branch	Shrinkage	62	ND	ND		wdr8	Cell_04 Index0029	No-Nuc			18	ND	ND
Wild type	Cell_04 Index0039	No-Nuc	MT-free		4	ND	ND		msd1a msd1b	Cell_05 Index0008	No-Nuc			0	ND	ND		wdr8	Cell_04 Index0030	No-Nuc			2	ND	ND
Wild type	Cell_04 Index0040	No-Nuc			4	ND	ND		msd1a msd1b	Cell_05 Index0009	No-Nuc	MT-free		2	ND	ND		wdr8	Cell_04 Index0031	Nuc	Bundle	ND	82	ND	ND
Wild type	Cell_04 Index0041	No-Nuc			22	ND	ND		msd1a msd1b	Cell_05 Index0010	No-Nuc			0	ND	ND		wdr8	Cell_04 Index0032	No-Nuc			4	ND	ND
Wild type	Cell_04 Index0042	Nuc	Branch	ND	92	ND	ND		msd1a msd1b	Cell_05 Index0011	Nuc	MT-free	Release	136	26	110		wdr8	Cell_04 Index0033	No-Nuc			2	ND	ND
Wild type	Cell_04 Index0043	Nuc	Branch	Shrinkage	154	ND	ND		msd1a msd1b	Cell_05 Index0012	No-Nuc			2	ND	ND		wdr8	Cell_04 Index0034	Nuc	Bundle	ND	50	ND	ND
Wild type	Cell_04 Index0044	No-Nuc			8	ND	ND		msd1a msd1b	Cell_05 Index0013	No-Nuc			24	ND	ND		wdr8	Cell_04 Index0035	Nuc	Branch	Shrinkage	108	ND	ND
Wild type	Cell_04 Index0045	Nuc	Branch	Release	54	12	44		msd1a msd1b	Cell_05 Index0014	Nuc	Bundle	Release	176	56	120		wdr8	Cell_04 Index0036	No-Nuc			16	ND	ND
Wild type	Cell_04 Index0046	No-Nuc			4	ND	ND		msd1a msd1b	Cell_05 Index0015	Nuc	Branch	Release	122	22	100		wdr8	Cell_04 Index0037	Nuc	Bundle	Shrinkage	52	ND	ND
Wild type	Cell_04 Index0047	No-Nuc	MT-free		2	ND	ND		msd1a msd1b	Cell_05 Index0016	Nuc	Branch	Release	262	20	242		wdr8	Cell_04 Index0038	No-Nuc			6	ND	ND
Wild type	Cell_04 Index0048	Nuc	Bundle	Shrinkage	46	ND	ND		msd1a msd1b	Cell_05 Index0017	No-Nuc			2	ND	ND		wdr8	Cell_04 Index0039	Nuc	Bundle	Shrinkage	246	ND	ND
Wild type	Cell_04 Index0049	Nuc	Branch	Shrinkage	94	ND	ND		msd1a msd1b	Cell_05 Index0018	No-Nuc			6	ND	ND		wdr8	Cell_04 Index0040	Nuc	Bundle	Shrinkage	166	ND	ND
Wild type	Cell_04 Index0050	Nuc	Branch	Shrinkage	50	ND	ND		msd1a msd1b	Cell_05 Index0019	Nuc	Bundle	ND	226	ND	ND		wdr8	Cell_04 Index0041	Nuc	Bundle	Shrinkage	82	ND	ND
Wild type	Cell_04 Index0051	No-Nuc			6	ND	ND		msd1a msd1b	Cell_05 Index0020	Nuc	Branch	Shrinkage	152	ND	ND		wdr8	Cell_04 Index0042	Nuc	Branch	Release	56	12	48
Wild type	Cell_04 Index0052	No-Nuc			20	ND	ND		msd1a msd1b	Cell_05 Index0021	No-Nuc	MT-free		4	ND	ND		wdr8	Cell_04 Index0043	No-Nuc			30	ND	ND
Wild type	Cell_04 Index0053	No-Nuc	MT-free		4	ND	ND		msd1a msd1b	Cell_05 Index0022	Nuc	Branch	Shrinkage	104	ND	ND		wdr8	Cell_04 Index0044	No-Nuc			4	ND	ND
Wild type	Cell_04 Index0054	No-Nuc			4	ND	ND		msd1a msd1b	Cell_05 Index0023	Nuc	Branch	Shrinkage	174	ND	ND		wdr8	Cell_04 Index0045	No-Nuc	MT-free		4	ND	ND
Wild type	Cell_04 Index0055	No-Nuc	MT-free		4	ND	ND		msd1a msd1b	Cell_05 Index0024	No-Nuc			2	ND	ND		wdr8	Cell_04 Index0046	Nuc	Bundle	Shrinkage	504	ND	ND
Wild type	Cell_04 Index0056	No-Nuc			12	ND	ND		msd1a msd1b	Cell_05 Index0025	No-Nuc			0	ND	ND		wdr8	Cell_04 Index0047	Nuc	Bundle	Shrinkage	144	ND	ND
Wild type	Cell_04 Index0057	No-Nuc			18	ND	ND		msd1a msd1b	Cell_05 Index0026	Nuc	Bundle	Shrinkage	314	ND	ND		wdr8	Cell_04 Index0048	Nuc	Bundle	Shrinkage	90	ND	ND
Wild type	Cell_04 Index0058	No-Nuc			6	ND	ND		msd1a msd1b	Cell_05 Index0027	No-Nuc			2	ND	ND		wdr8	Cell_04 Index0049	No-Nuc			2	ND	ND
Wild type	Cell_04 Index0059	No-Nuc			26	ND	ND		msd1a msd1b	Cell_05 Index0028	No-Nuc			2	ND	ND		wdr8	Cell_04 Index0050	Nuc	Bundle	Release	78	14	84
Wild type	Cell_04 Index0060	No-Nuc	MT-free		2	ND	ND		msd1a msd1b	Cell_05 Index0029	No-Nuc			4	ND	ND		wdr8	Cell_04 Index0051	No-Nuc			4	ND	ND
Wild type	Cell_04 Index0061	No-Nuc			2	ND	ND		msd1a msd1b	Cell_05 Index0030	No-Nuc			12	ND	ND		wdr8	Cell_04 Index0052	No-Nuc			2	ND	ND
Wild type	Cell_04 Index0062	No-Nuc			4	ND	ND		msd1a msd1b	Cell_05 Index0031	No-Nuc			2	ND	ND		wdr8	Cell_04 Index0053	No-Nuc			2	ND	ND
Wild type	Cell_04 Index0063	No-Nuc			12	ND	ND		msd1a msd1b	Cell_05 Index0032	No-Nuc	MT-free		0	ND	ND		wdr8	Cell_04 Index0054	No-Nuc	MT-free		10	ND	ND
Wild type	Cell_04 Index0064	No-Nuc			18	ND	ND		msd1a msd1b	Cell_05 Index0033	No-Nuc			12	ND	ND		wdr8	Cell_04 Index0055	No-Nuc			8	ND	ND
Wild type	Cell_04 Index0065	Nuc	Branch	ND	150	ND	ND		msd1a msd1b	Cell_05 Index0034	No-Nuc			4	ND	ND		wdr8	Cell_04 Index0056	No-Nuc			2	ND	ND
Wild type	Cell_04 Index0066	No-Nuc			6	ND	ND		msd1a msd1b	Cell_05 Index0035	No-Nuc			0	ND	ND		wdr8	Cell_04 Index0057	No-Nuc			2	ND	ND
Wild type	Cell_04 Index0067	No-Nuc			14	ND	ND		msd1a msd1b	Cell_05 Index0036	No-Nuc	MT-free		24	ND	ND		wdr8	Cell_04 Index0058	No-Nuc			6	ND	ND
Wild type	Cell_04 Index0068	No-Nuc			26	ND	ND		msd1a msd1b	Cell_05 Index0037	No-Nuc	MT-free		2	ND	ND		wdr8	Cell_04 Index0059	Nuc	Bundle	ND	232	ND	ND
Wild type	Cell_04 Index0069	No-Nuc			26	ND	ND		msd1a msd1b	Cell_05 Index0038	No-Nuc			18	ND	ND		wdr8	Cell_04 Index0060	No-Nuc			4	ND	ND
Wild type	Cell_04 Index0070	Nuc	Branch	Release	52	20	34		msd1a msd1b	Cell_05 Index0039	No-Nuc			6	ND	ND		wdr8	Cell_04 Index0061	No-Nuc			4	ND	ND
Wild type	Cell_04 Index0071	No-Nuc			22	ND	ND		msd1a msd1b	Cell_05 Index0040	No-Nuc			2	ND	ND		wdr8	Cell_04 Index0062	Nuc	Branch	Shrinkage	252	ND	ND
Wild type	Cell_04 Index0072	No-Nuc			30	ND	ND		msd1a msd1b	Cell_05 Index0041	No-Nuc			0	ND	ND		wdr8	Cell_04 Index0063	Nuc	MT-free	Shrinkage	228	ND	ND
Wild type	Cell_04 Index0073	No-Nuc			6	ND	ND		msd1a msd1b	Cell_05 Index0042	Nuc	Branch	Shrinkage	192	ND	ND		wdr8	Cell_04 Index0064	No-Nuc			4	ND	ND
Wild type	Cell_04 Index0074	No-Nuc			2	ND	ND		msd1a msd1b	Cell_05 Index0043	No-Nuc			2	ND	ND		wdr8	Cell_04 Index0065	No-Nuc			6	ND	ND
Wild type	Cell_04 Index0075	No-Nuc	MT-free		2	ND	ND		msd1a msd1b	Cell_05 Index0044	Nuc	Branch	Shrinkage	132	ND	ND		wdr8	Cell_04 Index0066	Nuc	Bundle	Shrinkage	50	ND	ND
Wild type	Cell_04 Index0076	No-Nuc			4	ND	ND		msd1a msd1b	Cell_05 Index0045	Nuc	Branch	Shrinkage	76	ND	ND		wdr8	Cell_04 Index0067	No-Nuc			2	ND	ND
Wild type	Cell_04 Index0077	Nuc	Branch	Shrinkage	136	ND	ND		msd1a msd1b	Cell_05 Index0046	Nuc	Branch	Shrinkage	176	ND	ND		wdr8	Cell_04 Index0068	Nuc	Branch	Shrinkage	290	ND	ND
Wild type	Cell_04 Index0078	No-Nuc			48	ND	ND		msd1a msd1b	Cell_05 Index0047	No-Nuc			4	ND	ND		wdr8	Cell_04 Index0069	Nuc	Branch	Release	148	22	132
Wild type	Cell_04 Index0079	No-Nuc			4	ND	ND		msd1a msd1b	Cell_05 Index0048	Nuc	Branch	Release	288	90	198		wdr8	Cell_04 Index0070	Nuc	Branch	Shrinkage	286	ND	ND
Wild type	Cell_04 Index0080	No-Nuc			12	ND	ND		msd1a msd1b	Cell_05 Index0049	No-Nuc	MT-free		0	ND	ND		wdr8	Cell_04 Index0071	No-Nuc			12	ND	ND
Wild type	Cell_04 Index0081	No-Nuc			6	ND	ND		msd1a msd1b	Cell_05 Index0050	No-Nuc			2	ND	ND		wdr8	Cell_04 Index0072	Nuc	Branch	Shrinkage	26	ND	ND
Wild type	Cell_04 Index0082	No-Nuc			4	ND	ND		msd1a msd1b	Cell_05 Index0051	No-Nuc			6	ND	ND		wdr8	Cell_04 Index0073	Nuc	MT-free	Shrinkage	40	ND	ND
Wild type	Cell_04 Index0083	Nuc	Branch	Release	120	48	64		msd1a msd1b	Cell_05 Index0052	Nuc	Branch	Shrinkage	132	ND	ND		wdr8	Cell_04 Index0074	No-Nuc			24	ND	ND
Wild type	Cell_04 Index0084	Nuc	Branch	Shrinkage	86	ND	ND		msd1a msd1b	Cell_05 Index0053	Nuc	Branch	Release	336	22	314		wdr8	Cell_04 Index0075	No-Nuc			22	ND	ND
Wild type	Cell_04 Index0085	No-Nuc			4	ND	ND		msd1a msd1b	Cell_05 Index0054	No-Nuc			0	ND	ND		wdr8	Cell_04 Index0076	No-Nuc			4	ND	ND
Wild type	Cell_04 Index0086	No-Nuc			32	ND	ND		msd1a msd1b	Cell_05 Index0055	No-Nuc			2	ND	ND		wdr8	Cell_04 Index0077	No-Nuc			2	ND	ND
Wild type	Cell_04 Index0087	Nuc	Bundle	Shrinkage	52	ND	ND		msd1a msd1b	Cell_05 Index0056	No-Nuc			0	ND	ND		wdr8	Cell_04 Index0078	Nuc	Branch	Shrinkage	32	ND	ND
Wild type	Cell_04 Index0088	Nuc	Branch	ND	62	ND	ND		msd1a msd1b	Cell_05 Index0057	No-Nuc			26	ND	ND		wdr8	Cell_04 Index0079	No-Nuc			36	ND	ND
Wild type	Cell_04 Index0089	No-Nuc			2	ND	ND		msd1a msd1b	Cell_05 Index0058	No-Nuc			0	ND	ND		wdr8	Cell_05 Index0001	Nuc	Branch	Release	ND	7.5	490
Wild type	Cell_04 Index0090	No-Nuc			4	ND	ND		msd1a msd1b	Cell_05 Index0059	Nuc	Bundle	Shrinkage	220	ND	ND		wdr8	Cell_05 Index0002	Nuc	Branch	Release	ND	12.5	72.5
Wild type	Cell_04 Index0091	Nuc	Branch	Release	30	56	42		msd1a msd1b	Cell_05 Index0060	No-Nuc			2	ND	ND		wdr8	Cell_05 Index0003	Nuc	Bundle	Release	ND	35	967.5
Wild type	Cell_04 Index0092	No-Nuc			62	ND	ND		msd1a msd1b	Cell_05 Index0061	Nuc	Branch	Shrinkage	102	ND	ND		wdr8	Cell_05 Index0004	Nuc	Bundle	Release	ND	7.5	675
Wild type	Cell_04 Index0093	Nuc	Branch	Shrinkage	48	ND	ND		msd1a msd1b	Cell_05 Index0062	No-Nuc			8	ND	ND		wdr8	Cell_05 Index0005	Nuc	Branch	Release	ND	10	110
Wild type	Cell_04 Index0094	No-Nuc			18	ND	ND		msd1a msd1b	Cell_05 Index0063	Nuc	Bundle	Release	184	28	156		wdr8	Cell_05 Index0006	Nuc	Bundle	Release	ND	5	157.5
Wild type	Cell_04 Index0095	No-Nuc			72	ND	ND		msd1a msd1b	Cell_05 Index0064	No-Nuc			0	ND	ND		wdr8	Cell_05 Index0007	Nuc	Branch	Release	ND	7.5	95
Wild type	Cell_04 Index0096	No-Nuc			28	ND	ND		msd1a msd1b	Cell_05 Index0065	No-Nuc			50	ND	ND		wdr8	Cell_05 Index0008	Nuc	MT-free after Release	Release	ND	5	432.5
Wild type	Cell_04 Index0097	No-Nuc			16	ND	ND		msd1a msd1b	Cell_05 Index0066	No-Nuc			2	ND	ND		wdr8	Cell_05 Index0009	Nuc	Bundle	Release	ND	22.5	95
Wild type	Cell_04 Index0098	Nuc	Bundle	Shrinkage	110	ND	ND		msd1a msd1b	Cell_05 Index0067	No-Nuc	MT-free		2	ND	ND		wdr8	Cell_05 Index0010	Nuc	Bundle	Release	ND	2.5	152.5
Wild type	Cell_04 Index0099	Nuc	Branch	Shrinkage	42	ND	ND		msd1a msd1b	Cell_05 Index0068	No-Nuc			32	ND	ND		wdr8	Cell_05 Index0011	Nuc	Branch	Release	ND	40	135
Wild type	Cell_04 Index0100	No-Nuc			38	ND	ND		msd1a msd1b	Cell_05 Index0069	No-Nuc			0	ND	ND		wdr8	Cell_05 Index0012	Nuc	Branch	Release	ND	15	65
Wild type	Cell_04 Index0101	Nuc	Branch	Release	76	16	60		msd1a msd1b	Cell_05 Index0070	No-Nuc			2	ND	ND		wdr8	Cell_05 Index0013	Nuc	MT-free	Release	ND	0	82.5
Wild type	Cell_04 Index0102	No-Nuc			16	ND	ND		msd1a msd1b	Cell_05 Index0071	No-Nuc	MT-free		2	ND	ND		wdr8	Cell_05 Index0014	Nuc	Branch	Release	ND	15	130
Wild type	Cell_04 Index0103	No-Nuc			2	ND	ND		msd1a msd1b	Cell_05 Index0072	No-Nuc			12	ND	ND		wdr8	Cell_05 Index0015	Nuc	Branch	Release	ND	15	212.5
Wild type	Cell_04 Index0104	No-Nuc			44	ND	ND		msd1a msd1b	Cell_05 Index0073	No-Nuc			0	ND	ND		wdr8	Cell_06 Index0001	Nuc	Branch	Release	ND	35	70
Wild type	Cell_04 Index0105	No-Nuc			12	ND	ND		msd1a msd1b	Cell_05 Index0074	Nuc	Branch	Release	66	34	32		wdr8	Cell_06 Index0002	Nuc	Branch	Release	ND	45	560
Wild type	Cell_04 Index0106	No-Nuc			2	ND	ND		msd1a msd1b	Cell_05 Index0075	No-Nuc			0	ND	ND		wdr8	Cell_06 Index0003	Nuc	Branch	Release	ND	22.5	57.5
Wild type	Cell_04 Index0107	No-Nuc	MT-free		2	ND	ND		msd1a msd1b	Cell_05 Index0076	No-Nuc			2	ND	ND		wdr8	Cell_06 Index0004	Nuc	Branch	Release	ND	47.5	105
Wild type	Cell_04 Index0108	Nuc	Branch	ND	58	ND	ND		msd1a msd1b	Cell_05 Index0077	Nuc	Branch	Shrinkage	212	ND	ND		wdr8	Cell_06 Index0005	Nuc	Bundle	Release	ND	15	67.5
Wild type	Cell_04 Index0109	No-Nuc			34	ND	ND		msd1a msd1b	Cell_05 Index0078	Nuc	Branch	Shrinkage	172	ND	ND		wdr8	Cell_06 Index0006	Nuc	Bundle	Release	ND	12.5	367.5
Wild type	Cell_04 Index0110	No-Nuc			6	ND	ND		msd1a msd1b	Cell_05 Index0079	No-Nuc			0	ND	ND		wdr8	Cell_06 Index0007	Nuc	Bundle	Release	ND	0	107.5
Wild type	Cell_04 Index0111	No-Nuc			2	ND	ND		msd1a msd1b	Cell_05 Index0080	Nuc	Branch	Shrinkage	506	ND	ND		wdr8	Cell_06 Index0008	Nuc	MT-free after Release	Release	ND	7.5	107.5
Wild type	Cell_04 Index0112	No-Nuc	MT-free		2	ND	ND		msd1a msd1b	Cell_05 Index0081	No-Nuc			0	ND	ND		wdr8	Cell_06 Index0009	Nuc	Branch	Release	ND	17.5	75
Wild type	Cell_04 Index0113	Nuc	Branch	Shrinkage	88	ND	ND		msd1a msd1b	Cell_05 Index0082	No-Nuc			0	ND	ND		wdr8	Cell_07 Index0001	Nuc	Bundle	Release	ND	25	280
Wild type	Cell_04 Index0114	No-Nuc			2	ND	ND		msd1a msd1b	Cell_05 Index0083	No-Nuc			2	ND	ND		wdr8	Cell_07 Index0002	Nuc	Branch	Release	ND	5	420
Wild type	Cell_04 Index0115	No-Nuc			2	ND	ND		msd1a msd1b	Cell_05 Index0084	Nuc	Bundle	Shrinkage	54	ND	ND		wdr8	Cell_07 Index0003	Nuc	Branch	Release	ND	15	127.5
Wild type	Cell_04 Index0116	Nuc	Branch	Release	108	16	96		msd1a msd1b	Cell_05 Index0085	Nuc	Branch	Release	94	60	34		wdr8	Cell_07 Index0004	Nuc	Branch	Release	ND	2.5	50
Wild type	Cell_04 Index0117	Nuc	Branch	Shrinkage	38	ND	ND		msd1a msd1b	Cell_05 Index0086	Nuc	Bundle	Shrinkage	228	ND	ND		wdr8	Cell_07 Index0005	Nuc	Bundle	Release	ND	47.5	257.5
Wild type	Cell_04 Index0118	No-Nuc			14	ND	ND		msd1a msd1b	Cell_05 Index0087	No-Nuc			20	ND	ND		wdr8	Cell_07 Index0006	Nuc	Branch	Release	ND	12.5	467.5
Wild type	Cell_04 Index0119	Nuc	Branch	Release	98	60	36		msd1a msd1b	Cell_05 Index0088	No-Nuc			0	ND	ND		wdr8	Cell_07 Index0007	Nuc	Branch	Release	ND	12.5	65
Wild type	Cell_04 Index0120	No-Nuc			36	ND	ND		msd1a msd1b	Cell_05 Index0089	No-Nuc			10	ND	ND		wdr8	Cell_07 Index0008	Nuc	Branch	Release	ND	42.5	392.5
Wild type	Cell_04 Index0121	No-Nuc			22	ND	ND		msd1a msd1b	Cell_05 Index0090	Nuc	Bundle	Release	100	2	98		wdr8	Cell_07 Index0009	Nuc	Branch	Release	ND	15	97.5
Wild type	Cell_04 Index0122	Nuc	Branch	Release	52	24	50		msd1a msd1b	Cell_05 Index0091	No-Nuc			2	ND	ND		wdr8	Cell_07 Index0010	Nuc	Branch	Release	ND	12.5	650
Wild type	Cell_04 Index0123	No-Nuc			2	ND	ND		msd1a msd1b	Cell_05 Index0092	No-Nuc			10	ND	ND		wdr8	Cell_07 Index0011	Nuc	Branch	Release	ND	37.5	35
Wild type	Cell_04 Index0124	No-Nuc			2	ND	ND		msd1a msd1b	Cell_05 Index0093	Nuc	Branch	Shrinkage	196	ND	ND		wdr8	Cell_07 Index0012	Nuc	Branch	Release	ND	10	32.5
Wild type	Cell_04 Index0125	No-Nuc			2	ND	ND		msd1a msd1b	Cell_05 Index0094	Nuc	MT-free	Shrinkage	90	ND	ND		wdr8	Cell_07 Index0013	Nuc	Bundle	Release	ND	12.5	42.5
Wild type	Cell_04 Index0126	No-Nuc			26	ND	ND		msd1a msd1b	Cell_05 Index0095	Nuc	Branch	Shrinkage	160	ND	ND		wdr8	Cell_07 Index0014	Nuc	Bundle	Release	ND	22.5	32.5
Wild type	Cell_04 Index0127	Nuc	Bundle	Shrinkage	72	ND	ND		msd1a msd1b	Cell_05 Index0096	No-Nuc			2	ND	ND
Wild type	Cell_04 Index0128	No-Nuc			2	ND	ND		msd1a msd1b	Cell_05 Index0097	No-Nuc			10	ND	ND
Wild type	Cell_04 Index0129	No-Nuc			24	ND	ND		msd1a msd1b	Cell_05 Index0098	Nuc	Branch	Shrinkage	64	ND	ND
Wild type	Cell_04 Index0130	No-Nuc			24	ND	ND		msd1a msd1b	Cell_05 Index0099	No-Nuc			0	ND	ND
Wild type	Cell_04 Index0131	No-Nuc			2	ND	ND		msd1a msd1b	Cell_05 Index0100	No-Nuc			0	ND	ND
Wild type	Cell_04 Index0132	No-Nuc			4	ND	ND		msd1a msd1b	Cell_05 Index0101	No-Nuc			46	ND	ND
Wild type	Cell_04 Index0133	Nuc	Branch	Release	52	28	26		msd1a msd1b	Cell_05 Index0102	No-Nuc			4	ND	ND
Wild type	Cell_04 Index0134	No-Nuc			38	ND	ND		msd1a msd1b	Cell_05 Index0103	No-Nuc			4	ND	ND
Wild type	Cell_04 Index0135	No-Nuc			2	ND	ND		msd1a msd1b	Cell_05 Index0104	No-Nuc			44	ND	ND
Wild type	Cell_04 Index0136	No-Nuc			2	ND	ND		msd1a msd1b	Cell_05 Index0105	No-Nuc			4	ND	ND
Wild type	Cell_04 Index0137	Nuc	Branch	ND	68	ND	ND		msd1a msd1b	Cell_05 Index0106	No-Nuc			2	ND	ND
Wild type	Cell_04 Index0138	No-Nuc			4	ND	ND		msd1a msd1b	Cell_05 Index0107	No-Nuc			0	ND	ND
Wild type	Cell_04 Index0139	No-Nuc			10	ND	ND		msd1a msd1b	Cell_05 Index0108	Nuc	Branch	Shrinkage	136	ND	ND
Wild type	Cell_04 Index0140	No-Nuc			14	ND	ND		msd1a msd1b	Cell_05 Index0109	No-Nuc			2	ND	ND
Wild type	Cell_04 Index0141	No-Nuc			12	ND	ND		msd1a msd1b	Cell_05 Index0110	Nuc	Bundle	Release	280	32	248
Wild type	Cell_04 Index0142	Nuc	Branch	Release	50	26	28		msd1a msd1b	Cell_05 Index0111	No-Nuc			2	ND	ND
Wild type	Cell_04 Index0143	No-Nuc			4	ND	ND		msd1a msd1b	Cell_05 Index0112	No-Nuc			8	ND	ND
Wild type	Cell_04 Index0144	No-Nuc			2	ND	ND		msd1a msd1b	Cell_05 Index0113	Nuc	Bundle	Shrinkage	164	ND	ND
Wild type	Cell_04 Index0145	Nuc	Branch	Release	62	28	32		msd1a msd1b	Cell_05 Index0114	No-Nuc			2	ND	ND
Wild type	Cell_04 Index0146	No-Nuc			2	ND	ND		msd1a msd1b	Cell_05 Index0115	Nuc	Bundle	Shrinkage	50	ND	ND
Wild type	Cell_04 Index0147	No-Nuc			4	ND	ND		msd1a msd1b	Cell_05 Index0116	Nuc	Branch	Release	102	38	64
Wild type	Cell_04 Index0148	Nuc	Bundle	Release	82	34	50		msd1a msd1b	Cell_05 Index0117	No-Nuc			12	ND	ND
Wild type	Cell_04 Index0149	No-Nuc			2	ND	ND		msd1a msd1b	Cell_05 Index0118	No-Nuc			24	ND	ND
Wild type	Cell_04 Index0150	No-Nuc			4	ND	ND		msd1a msd1b	Cell_05 Index0119	No-Nuc			60	ND	ND
Wild type	Cell_04 Index0151	No-Nuc			18	ND	ND		msd1a msd1b	Cell_05 Index0120	No-Nuc			2	ND	ND
Wild type	Cell_04 Index0152	Nuc	Branch	Shrinkage	98	ND	ND		msd1a msd1b	Cell_05 Index0121	No-Nuc			12	ND	ND
Wild type	Cell_04 Index0153	No-Nuc	MT-free		2	ND	ND		msd1a msd1b	Cell_05 Index0122	Nuc	MT-free	Shrinkage	38	ND	ND
Wild type	Cell_04 Index0154	No-Nuc			4	ND	ND		msd1a msd1b	Cell_05 Index0123	No-Nuc			4	ND	ND
Wild type	Cell_04 Index0155	No-Nuc			14	ND	ND		msd1a msd1b	Cell_05 Index0124	No-Nuc			30	ND	ND
Wild type	Cell_04 Index0156	No-Nuc			34	ND	ND		msd1a msd1b	Cell_05 Index0125	No-Nuc			2	ND	ND
Wild type	Cell_04 Index0157	No-Nuc			28	ND	ND		msd1a msd1b	Cell_05 Index0126	No-Nuc			6	ND	ND
Wild type	Cell_04 Index0158	No-Nuc			2	ND	ND		msd1a msd1b	Cell_05 Index0127	No-Nuc			2	ND	ND
Wild type	Cell_04 Index0159	No-Nuc			2	ND	ND		msd1a msd1b	Cell_06 Index0001	Nuc	Branch	Shrinkage	478	ND	ND
Wild type	Cell_04 Index0160	No-Nuc			2	ND	ND		msd1a msd1b	Cell_06 Index0002	Nuc	Branch	Shrinkage	172	ND	ND
Wild type	Cell_04 Index0161	No-Nuc			24	ND	ND		msd1a msd1b	Cell_06 Index0003	Nuc	Bundle	Shrinkage	206	ND	ND
Wild type	Cell_04 Index0162	Nuc	Bundle	Release	40	14	30		msd1a msd1b	Cell_06 Index0004	No-Nuc			4	ND	ND
Wild type	Cell_04 Index0163	No-Nuc			22	ND	ND		msd1a msd1b	Cell_06 Index0005	No-Nuc			4	ND	ND
Wild type	Cell_04 Index0164	No-Nuc			30	ND	ND		msd1a msd1b	Cell_06 Index0006	Nuc	Bundle	Shrinkage	118	ND	ND
Wild type	Cell_04 Index0165	Nuc	Branch	ND	66	ND	ND		msd1a msd1b	Cell_06 Index0007	No-Nuc			2	ND	ND
Wild type	Cell_04 Index0166	No-Nuc			2	ND	ND		msd1a msd1b	Cell_06 Index0008	No-Nuc			0	ND	ND
Wild type	Cell_04 Index0167	Nuc	Branch	Shrinkage	86	ND	ND		msd1a msd1b	Cell_06 Index0009	No-Nuc			2	ND	ND
Wild type	Cell_04 Index0168	No-Nuc			60	ND	ND		msd1a msd1b	Cell_06 Index0010	No-Nuc			2	ND	ND
Wild type	Cell_04 Index0169	Nuc	Branch	Shrinkage	42	ND	ND		msd1a msd1b	Cell_06 Index0011	No-Nuc			2	ND	ND
Wild type	Cell_04 Index0170	No-Nuc			2	ND	ND		msd1a msd1b	Cell_06 Index0012	Nuc	Bundle	Release	70	12	58
Wild type	Cell_04 Index0171	Nuc	Bundle	Release	50	10	38		msd1a msd1b	Cell_06 Index0013	Nuc	Bundle	Shrinkage	292	ND	ND
Wild type	Cell_04 Index0172	No-Nuc			4	ND	ND		msd1a msd1b	Cell_06 Index0014	No-Nuc			4	ND	ND
Wild type	Cell_04 Index0173	No-Nuc			2	ND	ND		msd1a msd1b	Cell_06 Index0015	Nuc	Bundle	Release	118	12	106
Wild type	Cell_04 Index0174	No-Nuc			34	ND	ND		msd1a msd1b	Cell_06 Index0016	No-Nuc			2	ND	ND
Wild type	Cell_04 Index0175	No-Nuc			4	ND	ND		msd1a msd1b	Cell_06 Index0017	No-Nuc			20	ND	ND
Wild type	Cell_04 Index0176	No-Nuc			8	ND	ND		msd1a msd1b	Cell_06 Index0018	Nuc	Branch	Release	68	36	32
Wild type	Cell_04 Index0177	Nuc	Branch	Release	50	30	24		msd1a msd1b	Cell_06 Index0019	No-Nuc			6	ND	ND
Wild type	Cell_04 Index0178	No-Nuc			2	ND	ND		msd1a msd1b	Cell_06 Index0020	No-Nuc			0	ND	ND
Wild type	Cell_04 Index0179	Nuc	Bundle	Shrinkage	112	ND	ND		msd1a msd1b	Cell_06 Index0021	Nuc	Branch	Shrinkage	44	ND	ND
Wild type	Cell_04 Index0180	No-Nuc			2	ND	ND		msd1a msd1b	Cell_06 Index0022	No-Nuc			32	ND	ND
Wild type	Cell_04 Index0181	No-Nuc			46	ND	ND		msd1a msd1b	Cell_06 Index0023	No-Nuc			40	ND	ND
Wild type	Cell_04 Index0182	No-Nuc			4	ND	ND		msd1a msd1b	Cell_06 Index0024	No-Nuc			2	ND	ND
Wild type	Cell_04 Index0183	Nuc	Branch	Release	52	20	38		msd1a msd1b	Cell_06 Index0025	No-Nuc			38	ND	ND
Wild type	Cell_04 Index0184	No-Nuc			18	ND	ND		msd1a msd1b	Cell_06 Index0026	Nuc	Branch	Shrinkage	212	ND	ND
Wild type	Cell_04 Index0185	No-Nuc			102	ND	ND		msd1a msd1b	Cell_06 Index0027	No-Nuc			16	ND	ND
Wild type	Cell_04 Index0186	No-Nuc			2	ND	ND		msd1a msd1b	Cell_06 Index0028	Nuc	Branch	Shrinkage	268	ND	ND
Wild type	Cell_04 Index0187	Nuc	Branch	Release	152	16	22		msd1a msd1b	Cell_06 Index0029	No-Nuc			2	ND	ND
Wild type	Cell_04 Index0188	Nuc	Bundle	ND	58	ND	ND		msd1a msd1b	Cell_06 Index0030	No-Nuc	MT-free		0	ND	ND
Wild type	Cell_04 Index0189	No-Nuc	MT-free		14	ND	ND		msd1a msd1b	Cell_06 Index0031	No-Nuc			0	ND	ND
Wild type	Cell_04 Index0190	Nuc	Branch	Release	88	16	60		msd1a msd1b	Cell_06 Index0032	No-Nuc			0	ND	ND
Wild type	Cell_04 Index0191	No-Nuc			48	ND	ND		msd1a msd1b	Cell_06 Index0033	No-Nuc			4	ND	ND
Wild type	Cell_04 Index0192	Nuc	Branch	Shrinkage	120	ND	ND		msd1a msd1b	Cell_06 Index0034	Nuc	MT-free	Shrinkage	268	ND	ND
Wild type	Cell_04 Index0193	Nuc	Branch	Shrinkage	42	ND	ND		msd1a msd1b	Cell_06 Index0035	No-Nuc			10	ND	ND
Wild type	Cell_04 Index0194	No-Nuc			34	ND	ND		msd1a msd1b	Cell_06 Index0036	Nuc	Bundle	Shrinkage	150	ND	ND
Wild type	Cell_04 Index0195	No-Nuc			22	ND	ND		msd1a msd1b	Cell_06 Index0037	No-Nuc			0	ND	ND
Wild type	Cell_05 Index0001	No-Nuc			2	ND	ND		msd1a msd1b	Cell_06 Index0038	Nuc	Bundle	Shrinkage	86	ND	ND
Wild type	Cell_05 Index0002	Nuc	MT-free	ND	56	ND	ND		msd1a msd1b	Cell_06 Index0039	No-Nuc			0	ND	ND
Wild type	Cell_05 Index0003	No-Nuc			4	ND	ND		msd1a msd1b	Cell_06 Index0040	No-Nuc			50	ND	ND
Wild type	Cell_05 Index0004	Nuc	Branch	Release	76	18	58		msd1a msd1b	Cell_06 Index0041	Nuc	Bundle	Shrinkage	170	ND	ND
Wild type	Cell_05 Index0005	No-Nuc			4	ND	ND		msd1a msd1b	Cell_06 Index0042	No-Nuc			0	ND	ND
Wild type	Cell_05 Index0006	Nuc	MT-free	ND	90	ND	ND		msd1a msd1b	Cell_06 Index0043	No-Nuc			0	ND	ND
Wild type	Cell_05 Index0007	Nuc	ND	ND	52	ND	ND		msd1a msd1b	Cell_06 Index0044	No-Nuc	MT-free		4	ND	ND
Wild type	Cell_05 Index0008	No-Nuc			4	ND	ND		msd1a msd1b	Cell_06 Index0045	No-Nuc			56	ND	ND
Wild type	Cell_05 Index0009	No-Nuc			4	ND	ND		msd1a msd1b	Cell_06 Index0046	Nuc	Branch	Release	350	94	256
Wild type	Cell_05 Index0010	Nuc	Branch	Release	58	14	48		msd1a msd1b	Cell_06 Index0047	No-Nuc			42	ND	ND
Wild type	Cell_05 Index0011	No-Nuc			64	ND	ND		msd1a msd1b	Cell_06 Index0048	No-Nuc			106	ND	ND
Wild type	Cell_05 Index0012	No-Nuc			52	ND	ND		msd1a msd1b	Cell_06 Index0049	No-Nuc			20	ND	ND
Wild type	Cell_05 Index0013	Nuc	Branch	Release	40	16	26		msd1a msd1b	Cell_06 Index0050	No-Nuc	MT-free		2	ND	ND
Wild type	Cell_05 Index0014	No-Nuc			6	ND	ND		msd1a msd1b	Cell_06 Index0051	No-Nuc			18	ND	ND
Wild type	Cell_05 Index0015	Nuc	Branch	Release	68	30	38		msd1a msd1b	Cell_06 Index0052	No-Nuc			4	ND	ND
Wild type	Cell_05 Index0016	No-Nuc			2	ND	ND		msd1a msd1b	Cell_06 Index0053	Nuc	Bundle	Release	100	44	56
Wild type	Cell_05 Index0017	No-Nuc			12	ND	ND		msd1a msd1b	Cell_06 Index0054	No-Nuc			2	ND	ND
Wild type	Cell_05 Index0018	No-Nuc			2	ND	ND		msd1a msd1b	Cell_06 Index0055	No-Nuc			18	ND	ND
Wild type	Cell_05 Index0019	No-Nuc	MT-free		36	ND	ND		msd1a msd1b	Cell_06 Index0056	No-Nuc			8	ND	ND
Wild type	Cell_05 Index0020	Nuc	ND	ND	48	ND	ND		msd1a msd1b	Cell_06 Index0057	Nuc	Bundle	Shrinkage	88	ND	ND
Wild type	Cell_05 Index0021	No-Nuc			2	ND	ND		msd1a msd1b	Cell_06 Index0058	No-Nuc			14	ND	ND
Wild type	Cell_05 Index0022	Nuc	Branch	Shrinkage	96	ND	ND		msd1a msd1b	Cell_06 Index0059	No-Nuc			2	ND	ND
Wild type	Cell_05 Index0023	Nuc	Bundle	Release	28	0	30		msd1a msd1b	Cell_06 Index0060	No-Nuc			6	ND	ND
Wild type	Cell_05 Index0024	No-Nuc			6	ND	ND		msd1a msd1b	Cell_06 Index0061	No-Nuc			2	ND	ND
Wild type	Cell_05 Index0025	Nuc	Branch	Shrinkage	28	ND	ND		msd1a msd1b	Cell_06 Index0062	No-Nuc			12	ND	ND
Wild type	Cell_05 Index0026	Nuc	Branch	Release	116	14	104		msd1a msd1b	Cell_06 Index0063	No-Nuc			0	ND	ND
Wild type	Cell_05 Index0027	Nuc	Branch	Release	88	34	58		msd1a msd1b	Cell_06 Index0064	No-Nuc			26	ND	ND
Wild type	Cell_05 Index0028	Nuc	Branch	Shrinkage	44	ND	ND		msd1a msd1b	Cell_06 Index0065	No-Nuc			40	ND	ND
Wild type	Cell_05 Index0029	Nuc	Branch	Shrinkage	64	ND	ND		msd1a msd1b	Cell_06 Index0066	Nuc	Bundle	Shrinkage	40	ND	ND
Wild type	Cell_05 Index0030	Nuc	Branch	Release	40	8	34		msd1a msd1b	Cell_06 Index0067	No-Nuc			0	ND	ND
Wild type	Cell_05 Index0031	Nuc	ND	Release	146	8	142		msd1a msd1b	Cell_06 Index0068	No-Nuc			2	ND	ND
Wild type	Cell_05 Index0032	No-Nuc			26	ND	ND		msd1a msd1b	Cell_06 Index0069	No-Nuc			4	ND	ND
Wild type	Cell_05 Index0033	No-Nuc	MT-free		4	ND	ND		msd1a msd1b	Cell_06 Index0070	No-Nuc			0	ND	ND
Wild type	Cell_05 Index0034	Nuc	Branch	ND	46	ND	ND		msd1a msd1b	Cell_06 Index0071	Nuc	Branch	Shrinkage	138	ND	ND
Wild type	Cell_05 Index0035	No-Nuc			4	ND	ND		msd1a msd1b	Cell_06 Index0072	No-Nuc			2	ND	ND
Wild type	Cell_05 Index0036	No-Nuc			10	ND	ND		msd1a msd1b	Cell_06 Index0073	No-Nuc			4	ND	ND
Wild type	Cell_05 Index0037	No-Nuc			4	ND	ND		msd1a msd1b	Cell_06 Index0074	No-Nuc			34	ND	ND
Wild type	Cell_05 Index0038	Nuc	Branch	Release	64	10	62		msd1a msd1b	Cell_06 Index0075	No-Nuc			0	ND	ND
Wild type	Cell_05 Index0039	Nuc	Branch	Release	92	12	82		msd1a msd1b	Cell_06 Index0076	No-Nuc			2	ND	ND
Wild type	Cell_05 Index0040	No-Nuc			2	ND	ND		msd1a msd1b	Cell_06 Index0077	Nuc	Bundle	Shrinkage	118	ND	ND
Wild type	Cell_05 Index0041	Nuc	Branch	Shrinkage	28	ND	ND		msd1a msd1b	Cell_06 Index0078	Nuc	Branch	Shrinkage	34	ND	ND
Wild type	Cell_05 Index0042	No-Nuc			2	ND	ND		msd1a msd1b	Cell_06 Index0079	Nuc	Bundle	Shrinkage	124	ND	ND
Wild type	Cell_05 Index0043	No-Nuc			18	ND	ND		msd1a msd1b	Cell_06 Index0080	No-Nuc	MT-free		2	ND	ND
Wild type	Cell_05 Index0044	No-Nuc			4	ND	ND		msd1a msd1b	Cell_06 Index0081	No-Nuc			28	ND	ND
Wild type	Cell_05 Index0045	No-Nuc			6	ND	ND		msd1a msd1b	Cell_06 Index0082	No-Nuc			4	ND	ND
Wild type	Cell_05 Index0046	No-Nuc			14	ND	ND		msd1a msd1b	Cell_06 Index0083	No-Nuc			24	ND	ND
Wild type	Cell_05 Index0047	Nuc	Branch	Release	88	10	80		msd1a msd1b	Cell_06 Index0084	No-Nuc			92	ND	ND
Wild type	Cell_05 Index0048	No-Nuc			2	ND	ND		msd1a msd1b	Cell_06 Index0085	No-Nuc			12	ND	ND
Wild type	Cell_05 Index0049	Nuc	Bundle	Shrinkage	30	ND	ND		msd1a msd1b	Cell_06 Index0086	Nuc	Branch	Release	116	26	90
Wild type	Cell_05 Index0050	No-Nuc			16	ND	ND		msd1a msd1b	Cell_06 Index0087	Nuc	Bundle	Shrinkage	124	ND	ND
Wild type	Cell_05 Index0051	Nuc	Bundle	Shrinkage	96	ND	ND		msd1a msd1b	Cell_06 Index0088	No-Nuc			2	ND	ND
Wild type	Cell_05 Index0052	Nuc	Bundle	Shrinkage	60	ND	ND		msd1a msd1b	Cell_06 Index0089	No-Nuc			0	ND	ND
Wild type	Cell_05 Index0053	No-Nuc			4	ND	ND		msd1a msd1b	Cell_06 Index0090	No-Nuc			2	ND	ND
Wild type	Cell_05 Index0054	No-Nuc			16	ND	ND		msd1a msd1b	Cell_06 Index0091	No-Nuc			26	ND	ND
Wild type	Cell_05 Index0055	No-Nuc			8	ND	ND		msd1a msd1b	Cell_06 Index0092	Nuc	Branch	Shrinkage	212	ND	ND
Wild type	Cell_05 Index0056	Nuc	Branch	Release	168	22	36		msd1a msd1b	Cell_06 Index0093	No-Nuc			0	ND	ND
Wild type	Cell_05 Index0057	Nuc	Bundle	Shrinkage	60	ND	ND		msd1a msd1b	Cell_06 Index0094	No-Nuc			2	ND	ND
Wild type	Cell_05 Index0058	No-Nuc			2	ND	ND		msd1a msd1b	Cell_06 Index0095	No-Nuc			10	ND	ND
Wild type	Cell_05 Index0059	Nuc	Bundle	ND	188	ND	ND		msd1a msd1b	Cell_06 Index0096	No-Nuc			22	ND	ND
Wild type	Cell_05 Index0060	No-Nuc			20	ND	ND		msd1a msd1b	Cell_06 Index0097	No-Nuc			2	ND	ND
Wild type	Cell_05 Index0061	No-Nuc			4	ND	ND		msd1a msd1b	Cell_06 Index0098	No-Nuc			0	ND	ND
Wild type	Cell_05 Index0062	No-Nuc			2	ND	ND		msd1a msd1b	Cell_06 Index0099	No-Nuc			0	ND	ND
Wild type	Cell_05 Index0063	No-Nuc			28	ND	ND		msd1a msd1b	Cell_06 Index0100	No-Nuc			0	ND	ND
Wild type	Cell_05 Index0064	Nuc	Branch	Release	74	14	64		msd1a msd1b	Cell_06 Index0101	No-Nuc			2	ND	ND
Wild type	Cell_05 Index0065	Nuc	Branch	ND	40	ND	ND		msd1a msd1b	Cell_06 Index0102	No-Nuc			0	ND	ND
Wild type	Cell_05 Index0066	Nuc	MT-free	ND	38	ND	ND		msd1a msd1b	Cell_06 Index0103	No-Nuc			0	ND	ND
Wild type	Cell_05 Index0067	Nuc	Branch	Release	52	18	42		msd1a msd1b	Cell_06 Index0104	No-Nuc	MT-free		0	ND	ND
Wild type	Cell_05 Index0068	No-Nuc			10	ND	ND		msd1a msd1b	Cell_06 Index0105	No-Nuc			2	ND	ND
Wild type	Cell_05 Index0069	Nuc	Branch	Shrinkage	230	ND	ND		msd1a msd1b	Cell_06 Index0106	No-Nuc	MT-free		0	ND	ND
Wild type	Cell_05 Index0070	Nuc	Branch	ND	126	ND	ND		msd1a msd1b	Cell_06 Index0107	No-Nuc			2	ND	ND
Wild type	Cell_05 Index0071	No-Nuc			4	ND	ND		msd1a msd1b	Cell_06 Index0108	No-Nuc			8	ND	ND
Wild type	Cell_05 Index0072	No-Nuc			20	ND	ND		msd1a msd1b	Cell_06 Index0109	No-Nuc	MT-free		0	ND	ND
Wild type	Cell_05 Index0073	No-Nuc			2	ND	ND		msd1a msd1b	Cell_06 Index0110	No-Nuc			2	ND	ND
Wild type	Cell_05 Index0074	Nuc	Branch	Shrinkage	48	ND	ND		msd1a msd1b	Cell_06 Index0111	No-Nuc			0	ND	ND
Wild type	Cell_05 Index0075	Nuc	Branch	Shrinkage	78	ND	ND		msd1a msd1b	Cell_06 Index0112	Nuc	MT-free	Shrinkage	116	ND	ND
Wild type	Cell_05 Index0076	Nuc	Branch	Shrinkage	22	ND	ND		msd1a msd1b	Cell_06 Index0113	No-Nuc			4	ND	ND
Wild type	Cell_05 Index0077	No-Nuc			40	ND	ND		msd1a msd1b	Cell_06 Index0114	Nuc	Bundle	Shrinkage	94	ND	ND
Wild type	Cell_05 Index0078	No-Nuc			4	ND	ND		msd1a msd1b	Cell_06 Index0115	No-Nuc			0	ND	ND
Wild type	Cell_05 Index0079	No-Nuc			2	ND	ND		msd1a msd1b	Cell_06 Index0116	Nuc	Bundle	Release	146	16	130
Wild type	Cell_05 Index0080	No-Nuc			2	ND	ND		msd1a msd1b	Cell_06 Index0117	No-Nuc			32	ND	ND
Wild type	Cell_05 Index0081	Nuc	Branch	Release	82	16	70		msd1a msd1b	Cell_06 Index0118	Nuc	Bundle	Shrinkage	48	ND	ND
Wild type	Cell_05 Index0082	No-Nuc			6	ND	ND		msd1a msd1b	Cell_06 Index0119	No-Nuc			2	ND	ND
Wild type	Cell_05 Index0083	No-Nuc			4	ND	ND		msd1a msd1b	Cell_06 Index0120	No-Nuc			8	ND	ND
Wild type	Cell_05 Index0084	No-Nuc			2	ND	ND		msd1a msd1b	Cell_06 Index0121	Nuc	Bundle	Shrinkage	30	ND	ND
Wild type	Cell_05 Index0085	Nuc	Branch	Release	56	8	50		msd1a msd1b	Cell_06 Index0122	No-Nuc			74	ND	ND
Wild type	Cell_05 Index0086	Nuc	Branch	ND	68	ND	ND		msd1a msd1b	Cell_06 Index0123	Nuc	Branch	Shrinkage	70	ND	ND
Wild type	Cell_05 Index0087	No-Nuc			4	ND	ND		msd1a msd1b	Cell_06 Index0124	No-Nuc			0	ND	ND
Wild type	Cell_05 Index0088	No-Nuc			2	ND	ND		msd1a msd1b	Cell_06 Index0125	No-Nuc			0	ND	ND
Wild type	Cell_05 Index0089	No-Nuc			4	ND	ND		msd1a msd1b	Cell_06 Index0126	Nuc	Branch	Shrinkage	130	ND	ND
Wild type	Cell_05 Index0090	No-Nuc			4	ND	ND		msd1a msd1b	Cell_06 Index0127	No-Nuc			18	ND	ND
Wild type	Cell_05 Index0091	Nuc	Branch	Release	64	6	58		msd1a msd1b	Cell_06 Index0128	No-Nuc			8	ND	ND
Wild type	Cell_05 Index0092	No-Nuc			6	ND	ND		msd1a msd1b	Cell_06 Index0129	Nuc	Bundle	Shrinkage	76	ND	ND
Wild type	Cell_05 Index0093	Nuc	Branch	Shrinkage	18	ND	ND		msd1a msd1b	Cell_06 Index0130	No-Nuc			0	ND	ND
Wild type	Cell_05 Index0094	No-Nuc			2	ND	ND		msd1a msd1b	Cell_06 Index0131	No-Nuc			0	ND	ND
Wild type	Cell_05 Index0095	No-Nuc			2	ND	ND		msd1a msd1b	Cell_06 Index0132	Nuc	MT-free	Shrinkage	74	ND	ND
Wild type	Cell_05 Index0096	Nuc	Branch	Release	64	10	52		msd1a msd1b	Cell_06 Index0133	No-Nuc			22	ND	ND
Wild type	Cell_05 Index0097	No-Nuc			2	ND	ND		msd1a msd1b	Cell_06 Index0134	No-Nuc			2	ND	ND
Wild type	Cell_05 Index0098	No-Nuc			14	ND	ND		msd1a msd1b	Cell_06 Index0135	No-Nuc			4	ND	ND
Wild type	Cell_05 Index0099	Nuc	Bundle	Release	124	18	106		msd1a msd1b	Cell_06 Index0136	No-Nuc			2	ND	ND
Wild type	Cell_05 Index0100	No-Nuc			4	ND	ND		msd1a msd1b	Cell_06 Index0137	Nuc	Bundle	Shrinkage	154	ND	ND
Wild type	Cell_05 Index0101	Nuc	Branch	Release	80	16	64		msd1a msd1b	Cell_06 Index0138	No-Nuc			2	ND	ND
Wild type	Cell_05 Index0102	No-Nuc			2	ND	ND		msd1a msd1b	Cell_06 Index0139	Nuc	Branch	Release	174	12	162
Wild type	Cell_05 Index0103	No-Nuc			2	ND	ND		msd1a msd1b	Cell_06 Index0140	No-Nuc	MT-free		8	ND	ND
Wild type	Cell_05 Index0104	Nuc	Branch	Release	82	14	54		msd1a msd1b	Cell_06 Index0141	Nuc	Branch	Shrinkage	274	ND	ND
Wild type	Cell_05 Index0105	No-Nuc			10	ND	ND		msd1a msd1b	Cell_06 Index0142	No-Nuc			4	ND	ND
Wild type	Cell_05 Index0106	No-Nuc			16	ND	ND		msd1a msd1b	Cell_06 Index0143	Nuc	Bundle	Release	360	52	308
Wild type	Cell_05 Index0107	No-Nuc			2	ND	ND		msd1a msd1b	Cell_06 Index0144	Nuc	Bundle	Shrinkage	120	ND	ND
Wild type	Cell_05 Index0108	Nuc	ND	ND	94	ND	ND		msd1a msd1b	Cell_06 Index0145	No-Nuc	MT-free		0	ND	ND
Wild type	Cell_05 Index0109	Nuc	MT-free	ND	70	ND	ND		msd1a msd1b	Cell_06 Index0146	Nuc	Bundle	Release	162	12	150
Wild type	Cell_05 Index0110	Nuc	Branch	Release	92	34	60		msd1a msd1b	Cell_06 Index0147	Nuc	Bundle	Release	164	14	150
Wild type	Cell_05 Index0111	Nuc	Bundle	Release	4	8	34		msd1a msd1b	Cell_06 Index0148	No-Nuc			0	ND	ND
Wild type	Cell_05 Index0112	No-Nuc			20	ND	ND		msd1a msd1b	Cell_06 Index0149	Nuc	Branch	Shrinkage	118	ND	ND
Wild type	Cell_05 Index0113	Nuc	Bundle	Release	42	0	40		msd1a msd1b	Cell_06 Index0150	No-Nuc			0	ND	ND
Wild type	Cell_05 Index0114	No-Nuc			18	ND	ND		msd1a msd1b	Cell_06 Index0151	No-Nuc			4	ND	ND
Wild type	Cell_05 Index0115	No-Nuc			2	ND	ND		msd1a msd1b	Cell_06 Index0152	Nuc	Branch	Shrinkage	246	ND	ND
Wild type	Cell_05 Index0116	No-Nuc			22	ND	ND		msd1a msd1b	Cell_06 Index0153	Nuc	Branch	Release	212	8	204
Wild type	Cell_05 Index0117	No-Nuc			2	ND	ND		msd1a msd1b	Cell_06 Index0154	No-Nuc			16	ND	ND
Wild type	Cell_05 Index0118	Nuc	MT-free	ND	102	ND	ND		msd1a msd1b	Cell_06 Index0155	No-Nuc			56	ND	ND
Wild type	Cell_05 Index0119	No-Nuc			2	ND	ND		msd1a msd1b	Cell_06 Index0156	No-Nuc			12	ND	ND
Wild type	Cell_05 Index0120	No-Nuc			14	ND	ND		msd1a msd1b	Cell_06 Index0157	Nuc	Branch	Shrinkage	92	ND	ND
Wild type	Cell_05 Index0121	Nuc	Branch	Shrinkage	374	ND	ND		msd1a msd1b	Cell_06 Index0158	Nuc	Branch	Shrinkage	366	ND	ND
Wild type	Cell_05 Index0122	No-Nuc	MT-free		68	ND	ND		msd1a msd1b	Cell_06 Index0159	No-Nuc			30	ND	ND
Wild type	Cell_05 Index0123	Nuc	Branch	Release	62	10	54		msd1a msd1b	Cell_06 Index0160	Nuc	Bundle	Shrinkage	142	ND	ND
Wild type	Cell_05 Index0124	No-Nuc			2	ND	ND		msd1a msd1b	Cell_06 Index0161	No-Nuc			16	ND	ND
Wild type	Cell_05 Index0125	Nuc	Bundle	Release	50	8	46		msd1a msd1b	Cell_06 Index0162	No-Nuc			0	ND	ND
Wild type	Cell_05 Index0126	No-Nuc			2	ND	ND		msd1a msd1b	Cell_06 Index0163	No-Nuc	MT-free		0	ND	ND
Wild type	Cell_05 Index0127	Nuc	Branch	Release	80	22	100		msd1a msd1b	Cell_06 Index0164	No-Nuc			2	ND	ND
Wild type	Cell_05 Index0128	Nuc	Branch	Shrinkage	90	ND	ND		msd1a msd1b	Cell_06 Index0165	Nuc	Branch	Shrinkage	230	ND	ND
Wild type	Cell_05 Index0129	Nuc	Branch	Shrinkage	94	ND	ND		msd1a msd1b	Cell_06 Index0166	Nuc	Branch	Shrinkage	40	ND	ND
Wild type	Cell_05 Index0130	No-Nuc			2	ND	ND		msd1a msd1b	Cell_06 Index0167	No-Nuc			0	ND	ND
Wild type	Cell_05 Index0131	Nuc	MT-free	ND	80	ND	ND		msd1a msd1b	Cell_06 Index0168	No-Nuc			38	ND	ND
Wild type	Cell_05 Index0132	No-Nuc			46	ND	ND		msd1a msd1b	Cell_06 Index0169	Nuc	Bundle	Shrinkage	126	ND	ND
Wild type	Cell_05 Index0133	No-Nuc			22	ND	ND		msd1a msd1b	Cell_06 Index0170	No-Nuc			18	ND	ND
Wild type	Cell_05 Index0134	No-Nuc			28	ND	ND		msd1a msd1b	Cell_06 Index0171	No-Nuc			2	ND	ND
Wild type	Cell_05 Index0135	Nuc	Branch	Shrinkage	46	ND	ND		msd1a msd1b	Cell_06 Index0172	No-Nuc			16	ND	ND
Wild type	Cell_05 Index0136	No-Nuc			2	ND	ND		msd1a msd1b	Cell_06 Index0173	Nuc	Branch	Shrinkage	168	ND	ND
Wild type	Cell_05 Index0137	Nuc	Branch	Shrinkage	38	ND	ND		msd1a msd1b	Cell_06 Index0174	No-Nuc			30	ND	ND
Wild type	Cell_05 Index0138	No-Nuc			42	ND	ND		msd1a msd1b	Cell_06 Index0175	No-Nuc			6	ND	ND
Wild type	Cell_05 Index0139	No-Nuc	MT-free		18	ND	ND		msd1a msd1b	Cell_06 Index0176	No-Nuc			22	ND	ND
Wild type	Cell_05 Index0140	No-Nuc			2	ND	ND		msd1a msd1b	Cell_06 Index0177	Nuc	Branch	Shrinkage	244	ND	ND
Wild type	Cell_05 Index0141	No-Nuc			2	ND	ND		msd1a msd1b	Cell_06 Index0178	Nuc	Branch	Shrinkage	102	ND	ND
Wild type	Cell_05 Index0142	No-Nuc			4	ND	ND		msd1a msd1b	Cell_06 Index0179	No-Nuc			2	ND	ND
Wild type	Cell_05 Index0143	No-Nuc			4	ND	ND		msd1a msd1b	Cell_06 Index0180	No-Nuc			38	ND	ND
Wild type	Cell_05 Index0144	Nuc	Branch	Release	64	2	62		msd1a msd1b	Cell_06 Index0181	Nuc	Branch	Release	76	20	56
Wild type	Cell_05 Index0145	No-Nuc			6	ND	ND		msd1a msd1b	Cell_06 Index0182	No-Nuc			0	ND	ND
Wild type	Cell_05 Index0146	No-Nuc			2	ND	ND		msd1a msd1b	Cell_06 Index0183	No-Nuc			0	ND	ND
Wild type	Cell_05 Index0147	No-Nuc			8	ND	ND		msd1a msd1b	Cell_06 Index0184	No-Nuc			2	ND	ND
Wild type	Cell_05 Index0148	No-Nuc			4	ND	ND		msd1a msd1b	Cell_06 Index0185	No-Nuc			24	ND	ND
Wild type	Cell_05 Index0149	No-Nuc			84	ND	ND		msd1a msd1b	Cell_06 Index0186	No-Nuc			28	ND	ND
Wild type	Cell_05 Index0150	Nuc	Branch	Release	66	6	60		msd1a msd1b	Cell_06 Index0187	Nuc	Bundle	Shrinkage	304	ND	ND
Wild type	Cell_05 Index0151	No-Nuc			42	ND	ND		msd1a msd1b	Cell_06 Index0188	No-Nuc			2	ND	ND
Wild type	Cell_05 Index0152	Nuc	Bundle	Shrinkage	36	ND	ND		msd1a msd1b	Cell_06 Index0189	No-Nuc			0	ND	ND
Wild type	Cell_05 Index0153	No-Nuc			2	ND	ND		msd1a msd1b	Cell_06 Index0190	No-Nuc			36	ND	ND
Wild type	Cell_05 Index0154	Nuc	Branch	Release	92	22	72		msd1a msd1b	Cell_06 Index0191	No-Nuc			2	ND	ND
Wild type	Cell_05 Index0155	Nuc	MT-free	ND	48	ND	ND		msd1a msd1b	Cell_06 Index0192	No-Nuc	MT-free		2	ND	ND
Wild type	Cell_05 Index0156	No-Nuc			68	ND	ND		msd1a msd1b	Cell_06 Index0193	Nuc	Branch	Shrinkage	94	ND	ND
Wild type	Cell_05 Index0157	No-Nuc			44	ND	ND		msd1a msd1b	Cell_06 Index0194	No-Nuc	MT-free		16	ND	ND
Wild type	Cell_05 Index0158	Nuc	Branch	Shrinkage	64	ND	ND		msd1a msd1b	Cell_06 Index0195	No-Nuc			40	ND	ND
Wild type	Cell_05 Index0159	No-Nuc			4	ND	ND		msd1a msd1b	Cell_06 Index0196	No-Nuc			0	ND	ND
Wild type	Cell_05 Index0160	No-Nuc			8	ND	ND		msd1a msd1b	Cell_06 Index0197	No-Nuc			66	ND	ND
Wild type	Cell_05 Index0161	Nuc	Branch	ND	84	ND	ND		msd1a msd1b	Cell_06 Index0198	No-Nuc			0	ND	ND
Wild type	Cell_05 Index0162	Nuc	Branch	Shrinkage	60	ND	ND		msd1a msd1b	Cell_06 Index0199	No-Nuc			4	ND	ND
Wild type	Cell_05 Index0163	No-Nuc			4	ND	ND		msd1a msd1b	Cell_06 Index0200	No-Nuc	MT-free		0	ND	ND
Wild type	Cell_05 Index0164	No-Nuc			2	ND	ND		msd1a msd1b	Cell_06 Index0201	No-Nuc			60	ND	ND
Wild type	Cell_05 Index0165	Nuc	Bundle	ND	64	ND	ND		msd1a msd1b	Cell_06 Index0202	No-Nuc			34	ND	ND
Wild type	Cell_05 Index0166	No-Nuc			44	ND	ND
Wild type	Cell_05 Index0167	No-Nuc			4	ND	ND
Wild type	Cell_05 Index0168	No-Nuc			2	ND	ND
Wild type	Cell_05 Index0169	Nuc	Bundle	Release	50	10	42
Wild type	Cell_05 Index0170	No-Nuc			8	ND	ND
Wild type	Cell_05 Index0171	No-Nuc			4	ND	ND
Wild type	Cell_05 Index0172	No-Nuc			2	ND	ND
Wild type	Cell_05 Index0173	No-Nuc			2	ND	ND
Wild type	Cell_05 Index0174	No-Nuc			6	ND	ND
Wild type	Cell_05 Index0175	Nuc	Bundle	Release	44	8	38
Wild type	Cell_05 Index0176	Nuc	Branch	Release	50	14	46
Wild type	Cell_05 Index0177	No-Nuc			86	ND	ND
Wild type	Cell_05 Index0178	Nuc	Branch	Release	132	14	118
Wild type	Cell_05 Index0179	Nuc	Branch	Release	104	12	94
Wild type	Cell_05 Index0180	Nuc	MT-free	ND	60	ND	ND
Wild type	Cell_05 Index0181	No-Nuc			4	ND	ND
Wild type	Cell_05 Index0182	Nuc	Branch	Release	50	18	42
Wild type	Cell_05 Index0183	No-Nuc			4	ND	ND
Wild type	Cell_05 Index0184	No-Nuc			22	ND	ND
Wild type	Cell_05 Index0185	No-Nuc			6	ND	ND
Wild type	Cell_05 Index0186	Nuc	Branch	Release	80	34	48
Wild type	Cell_05 Index0187	No-Nuc			16	ND	ND
Wild type	Cell_05 Index0188	Nuc	Bundle	Release	116	12	104
Wild type	Cell_05 Index0189	No-Nuc	MT-free		2	ND	ND
Wild type	Cell_05 Index0190	Nuc	Branch	Shrinkage	116	ND	ND
Wild type	Cell_05 Index0191	Nuc	Bundle	Release	42	6	36
Wild type	Cell_05 Index0192	No-Nuc			2	ND	ND
Wild type	Cell_05 Index0193	Nuc	MT-free	ND	36	ND	ND
Wild type	Cell_05 Index0194	No-Nuc			4	ND	ND
Wild type	Cell_05 Index0195	No-Nuc			2	ND	ND
Wild type	Cell_05 Index0196	No-Nuc			6	ND	ND
Wild type	Cell_05 Index0197	Nuc	Branch	Release	60	18	48
Wild type	Cell_05 Index0198	No-Nuc	MT-free		4	ND	ND
Wild type	Cell_05 Index0199	No-Nuc			4	ND	ND
Wild type	Cell_05 Index0200	No-Nuc			2	ND	ND
Wild type	Cell_05 Index0201	Nuc	Branch	ND	234	ND	ND
Wild type	Cell_05 Index0202	No-Nuc			2	ND	ND
Wild type	Cell_05 Index0203	Nuc	Branch	Release	38	8	36
Wild type	Cell_05 Index0204	Nuc	Branch	Release	70	14	64
Wild type	Cell_05 Index0205	Nuc	Bundle	ND	4	ND	ND
Wild type	Cell_05 Index0206	Nuc	Branch	Release	68	38	36
Wild type	Cell_05 Index0207	Nuc	Branch	Release	96	120	26
Wild type	Cell_05 Index0208	Nuc	Branch	Shrinkage	28	ND	ND
Wild type	Cell_05 Index0209	No-Nuc			8	ND	ND
Wild type	Cell_05 Index0210	Nuc	Branch	Release	72	12	64
Wild type	Cell_05 Index0211	Nuc	Branch	Release	52	10	50
Wild type	Cell_05 Index0212	No-Nuc			4	ND	ND
Wild type	Cell_05 Index0213	No-Nuc			16	ND	ND
Wild type	Cell_05 Index0214	Nuc	Branch	Release	78	14	68
Wild type	Cell_05 Index0215	No-Nuc			2	ND	ND
Wild type	Cell_05 Index0216	Nuc	Branch	Release	90	2	96
Wild type	Cell_05 Index0217	Nuc	Branch	ND	58	ND	ND
Wild type	Cell_05 Index0218	Nuc	Branch	Release	82	14	66
Wild type	Cell_05 Index0219	Nuc	Branch	Release	94	22	78
Wild type	Cell_05 Index0220	No-Nuc			2	ND	ND
Wild type	Cell_05 Index0221	No-Nuc			2	ND	ND
Wild type	Cell_05 Index0222	Nuc	Branch	Shrinkage	54	ND	ND
Wild type	Cell_05 Index0223	No-Nuc			4	ND	ND
Wild type	Cell_05 Index0224	No-Nuc	MT-free		2	ND	ND
Wild type	Cell_05 Index0225	Nuc	Bundle	Release	80	10	74
Wild type	Cell_05 Index0226	No-Nuc			4	ND	ND
Wild type	Cell_05 Index0227	Nuc	Bundle	Release	134	30	116
Wild type	Cell_05 Index0228	Nuc	Branch	Release	80	32	52
Wild type	Cell_05 Index0229	No-Nuc			6	ND	ND
Wild type	Cell_05 Index0230	No-Nuc			8	ND	ND
Wild type	Cell_05 Index0231	No-Nuc			4	ND	ND
Wild type	Cell_05 Index0232	No-Nuc			2	ND	ND
Wild type	Cell_05 Index0233	Nuc	Branch	Release	56	16	44
Wild type	Cell_05 Index0234	Nuc	Branch	Release	94	28	72
Wild type	Cell_05 Index0235	No-Nuc			2	ND	ND
Wild type	Cell_05 Index0236	Nuc	Branch	Shrinkage	56	ND	ND
Wild type	Cell_05 Index0237	No-Nuc			38	ND	ND
Wild type	Cell_05 Index0238	No-Nuc			12	ND	ND
Wild type	Cell_05 Index0239	Nuc	Branch	Release	60	18	46
Wild type	Cell_05 Index0240	No-Nuc			4	ND	ND
Wild type	Cell_05 Index0241	No-Nuc			16	ND	ND
Wild type	Cell_05 Index0242	Nuc	Branch	Release	110	8	62
Wild type	Cell_05 Index0243	No-Nuc			4	ND	ND
Wild type	Cell_05 Index0244	Nuc	Branch	Release	128	36	96
Wild type	Cell_05 Index0245	Nuc	Branch	Release	48	6	46
Wild type	Cell_05 Index0246	Nuc	Branch	Release	48	8	42
Wild type	Cell_05 Index0247	No-Nuc			4	ND	ND
Wild type	Cell_05 Index0248	No-Nuc			46	ND	ND
Wild type	Cell_05 Index0249	No-Nuc			58	ND	ND
Wild type	Cell_05 Index0250	Nuc	Branch	Release	58	18	42
Wild type	Cell_05 Index0251	Nuc	Branch	Release	62	14	44
Wild type	Cell_05 Index0252	No-Nuc			34	ND	ND
Wild type	Cell_05 Index0253	No-Nuc			40	ND	ND
Wild type	Cell_05 Index0254	Nuc	Branch	Shrinkage	78	ND	ND
Wild type	Cell_05 Index0255	No-Nuc			26	ND	ND
Wild type	Cell_05 Index0256	No-Nuc			216	ND	ND
Wild type	Cell_05 Index0257	Nuc	Bundle	ND	54	ND	ND
Wild type	Cell_05 Index0258	No-Nuc			2	ND	ND
Wild type	Cell_05 Index0259	No-Nuc			2	ND	ND
Wild type	Cell_06 Index0001	Nuc	Bundle	Release	70	8	68
Wild type	Cell_06 Index0002	No-Nuc			6	ND	ND
Wild type	Cell_06 Index0003	No-Nuc			2	ND	ND
Wild type	Cell_06 Index0004	No-Nuc			26	ND	ND
Wild type	Cell_06 Index0005	No-Nuc			4	ND	ND
Wild type	Cell_06 Index0006	No-Nuc			2	ND	ND
Wild type	Cell_06 Index0007	No-Nuc			2	ND	ND
Wild type	Cell_06 Index0008	No-Nuc			38	ND	ND
Wild type	Cell_06 Index0009	No-Nuc			4	ND	ND
Wild type	Cell_06 Index0010	No-Nuc			4	ND	ND
Wild type	Cell_06 Index0011	Nuc	Branch	Release	86	8	72
Wild type	Cell_06 Index0012	Nuc	Branch	Release	88	20	72
Wild type	Cell_06 Index0013	Nuc	Branch	Release	74	14	94
Wild type	Cell_06 Index0014	Nuc	Branch	Shrinkage	80	ND	ND
Wild type	Cell_06 Index0015	No-Nuc			16	ND	ND
Wild type	Cell_06 Index0016	No-Nuc			34	ND	ND
Wild type	Cell_06 Index0017	No-Nuc			2	ND	ND
Wild type	Cell_06 Index0018	No-Nuc			48	ND	ND
Wild type	Cell_06 Index0019	No-Nuc			16	ND	ND
Wild type	Cell_06 Index0020	No-Nuc			8	ND	ND
Wild type	Cell_06 Index0021	Nuc	Branch	Release	84	12	76
Wild type	Cell_06 Index0022	No-Nuc			40	ND	ND
Wild type	Cell_06 Index0023	Nuc	Bundle	Shrinkage	74	ND	ND
Wild type	Cell_06 Index0024	No-Nuc			2	ND	ND
Wild type	Cell_06 Index0025	Nuc	Bundle	Release	62	4	44
Wild type	Cell_06 Index0026	Nuc	Branch	Release	50	18	36
Wild type	Cell_06 Index0027	Nuc	Branch	Release	36	20	20
Wild type	Cell_06 Index0028	No-Nuc			10	ND	ND
Wild type	Cell_06 Index0029	No-Nuc			2	ND	ND
Wild type	Cell_06 Index0030	No-Nuc			2	ND	ND
Wild type	Cell_06 Index0031	No-Nuc			100	ND	ND
Wild type	Cell_06 Index0032	No-Nuc			28	ND	ND
Wild type	Cell_06 Index0033	No-Nuc			2	ND	ND
Wild type	Cell_06 Index0034	No-Nuc	MT-free		6	ND	ND
Wild type	Cell_06 Index0035	No-Nuc			20	ND	ND
Wild type	Cell_06 Index0036	No-Nuc			6	ND	ND
Wild type	Cell_06 Index0037	No-Nuc			74	ND	ND
Wild type	Cell_06 Index0038	No-Nuc	MT-free		4	ND	ND
Wild type	Cell_06 Index0039	No-Nuc			2	ND	ND
Wild type	Cell_06 Index0040	No-Nuc			14	ND	ND
Wild type	Cell_06 Index0041	No-Nuc			6	ND	ND
Wild type	Cell_06 Index0042	No-Nuc			4	ND	ND
Wild type	Cell_06 Index0043	No-Nuc			64	ND	ND
Wild type	Cell_06 Index0044	No-Nuc			2	ND	ND
Wild type	Cell_06 Index0045	No-Nuc	MT-free		4	ND	ND
Wild type	Cell_06 Index0046	No-Nuc			28	ND	ND
Wild type	Cell_06 Index0047	No-Nuc			26	ND	ND
Wild type	Cell_06 Index0048	No-Nuc			50	ND	ND
Wild type	Cell_06 Index0049	No-Nuc			18	ND	ND
Wild type	Cell_06 Index0050	No-Nuc			6	ND	ND
Wild type	Cell_06 Index0051	No-Nuc			2	ND	ND
Wild type	Cell_06 Index0052	Nuc	Branch	Release	120	8	114
Wild type	Cell_06 Index0053	Nuc	Branch	ND	108	ND	ND
Wild type	Cell_06 Index0054	No-Nuc			4	ND	ND
Wild type	Cell_06 Index0055	No-Nuc			14	ND	ND
Wild type	Cell_06 Index0056	No-Nuc			2	ND	ND
Wild type	Cell_06 Index0057	Nuc	Branch	Shrinkage	54	ND	ND
Wild type	Cell_06 Index0058	No-Nuc			94	ND	ND
Wild type	Cell_06 Index0059	No-Nuc			4	ND	ND
Wild type	Cell_06 Index0060	Nuc	Bundle	Release	52	10	46
Wild type	Cell_06 Index0061	Nuc	Branch	Release	68	16	56
Wild type	Cell_06 Index0062	No-Nuc			22	ND	ND
Wild type	Cell_06 Index0063	Nuc	Bundle	Release	90	6	88
Wild type	Cell_06 Index0064	No-Nuc			12	ND	ND
Wild type	Cell_06 Index0065	No-Nuc			30	ND	ND
Wild type	Cell_06 Index0066	No-Nuc			62	ND	ND
Wild type	Cell_06 Index0067	No-Nuc			28	ND	ND
Wild type	Cell_06 Index0068	No-Nuc			2	ND	ND
Wild type	Cell_06 Index0069	No-Nuc			2	ND	ND
Wild type	Cell_06 Index0070	No-Nuc			8	ND	ND
Wild type	Cell_06 Index0071	No-Nuc			2	ND	ND
Wild type	Cell_06 Index0072	No-Nuc			10	ND	ND
Wild type	Cell_06 Index0073	Nuc	MT-free	Release	76	2	76
Wild type	Cell_06 Index0074	No-Nuc			12	ND	ND
Wild type	Cell_06 Index0075	Nuc	Branch	Release	92	62	36
Wild type	Cell_06 Index0076	Nuc	Branch	Shrinkage	48	ND	ND
Wild type	Cell_06 Index0077	No-Nuc			56	ND	ND
Wild type	Cell_06 Index0078	Nuc	Branch	Shrinkage	32	ND	ND
Wild type	Cell_06 Index0079	No-Nuc			14	ND	ND
Wild type	Cell_06 Index0080	Nuc	Branch	Release	90	10	84
Wild type	Cell_06 Index0081	No-Nuc			54	ND	ND
Wild type	Cell_06 Index0082	No-Nuc			4	ND	ND
Wild type	Cell_06 Index0083	No-Nuc			24	ND	ND
Wild type	Cell_06 Index0084	No-Nuc			12	ND	ND
Wild type	Cell_06 Index0085	No-Nuc			4	ND	ND
Wild type	Cell_06 Index0086	No-Nuc			2	ND	ND
Wild type	Cell_06 Index0087	No-Nuc			8	ND	ND
Wild type	Cell_06 Index0088	No-Nuc			22	ND	ND
Wild type	Cell_06 Index0089	No-Nuc			2	ND	ND
Wild type	Cell_06 Index0090	No-Nuc			78	ND	ND
Wild type	Cell_06 Index0091	No-Nuc			4	ND	ND
Wild type	Cell_06 Index0092	Nuc	Branch	Release	202	10	202
Wild type	Cell_06 Index0093	Nuc	Branch	Release	60	10	54
Wild type	Cell_06 Index0094	No-Nuc			2	ND	ND
Wild type	Cell_06 Index0095	No-Nuc			4	ND	ND
Wild type	Cell_06 Index0096	Nuc	Branch	Release	56	14	80
Wild type	Cell_06 Index0097	No-Nuc			38	ND	ND
Wild type	Cell_06 Index0098	Nuc	Branch	ND	90	ND	ND
Wild type	Cell_06 Index0099	Nuc	Branch	Release	68	22	46
Wild type	Cell_06 Index0100	No-Nuc			4	ND	ND
Wild type	Cell_06 Index0101	No-Nuc			2	ND	ND
Wild type	Cell_06 Index0102	No-Nuc			2	ND	ND
Wild type	Cell_06 Index0103	No-Nuc			2	ND	ND
Wild type	Cell_06 Index0104	No-Nuc			2	ND	ND
Wild type	Cell_06 Index0105	Nuc	Branch	Release	152	22	134
Wild type	Cell_06 Index0106	No-Nuc			18	ND	ND
Wild type	Cell_06 Index0107	No-Nuc			26	ND	ND
Wild type	Cell_06 Index0108	Nuc	Branch	Release	34	18	20
Wild type	Cell_06 Index0109	Nuc	Branch	Release	162	28	122
Wild type	Cell_06 Index0110	Nuc	Bundle	Release	36	2	40
Wild type	Cell_06 Index0111	Nuc	Branch	Release	60	8	42
Wild type	Cell_06 Index0112	No-Nuc			2	ND	ND
Wild type	Cell_06 Index0113	Nuc	Bundle	Release	38	8	34
Wild type	Cell_06 Index0114	No-Nuc			2	ND	ND
Wild type	Cell_06 Index0115	No-Nuc			2	ND	ND
Wild type	Cell_06 Index0116	No-Nuc			2	ND	ND
Wild type	Cell_06 Index0117	No-Nuc			22	ND	ND
Wild type	Cell_06 Index0118	Nuc	Branch	Release	66	18	50
Wild type	Cell_06 Index0119	No-Nuc			88	ND	ND
Wild type	Cell_06 Index0120	Nuc	Branch	Release	98	66	36
Wild type	Cell_06 Index0121	No-Nuc			2	ND	ND
Wild type	Cell_06 Index0122	Nuc	Branch	Release	58	8	50
Wild type	Cell_06 Index0123	Nuc	Bundle	Shrinkage	44	ND	ND
Wild type	Cell_06 Index0124	Nuc	Branch	Shrinkage	86	ND	ND
Wild type	Cell_06 Index0125	Nuc	Branch	Release	58	48	12
Wild type	Cell_06 Index0126	No-Nuc			4	ND	ND
Wild type	Cell_06 Index0127	Nuc	Bundle	Release	68	12	56
Wild type	Cell_06 Index0128	No-Nuc			4	ND	ND
Wild type	Cell_06 Index0129	No-Nuc			4	ND	ND
Wild type	Cell_06 Index0130	Nuc	Bundle	Release	72	6	74
Wild type	Cell_06 Index0131	Nuc	Branch	Release	98	4	90
Wild type	Cell_06 Index0132	Nuc	Branch	Shrinkage	28	ND	ND
Wild type	Cell_06 Index0133	No-Nuc			52	ND	ND
Wild type	Cell_06 Index0134	Nuc	Bundle	Shrinkage	68	ND	ND
Wild type	Cell_06 Index0135	No-Nuc			12	ND	ND
Wild type	Cell_06 Index0136	No-Nuc			20	ND	ND
Wild type	Cell_06 Index0137	No-Nuc			4	ND	ND
Wild type	Cell_06 Index0138	Nuc	Branch	Release	90	16	86
Wild type	Cell_06 Index0139	No-Nuc			2	ND	ND
Wild type	Cell_06 Index0140	Nuc	Branch	Release	134	28	110
Wild type	Cell_06 Index0141	No-Nuc			8	ND	ND
Wild type	Cell_06 Index0142	No-Nuc			24	ND	ND
Wild type	Cell_06 Index0143	Nuc	Branch	Release	68	18	56
Wild type	Cell_06 Index0144	No-Nuc			76	ND	ND
Wild type	Cell_06 Index0145	Nuc	Branch	Release	64	20	50
Wild type	Cell_06 Index0146	No-Nuc			36	ND	ND
Wild type	Cell_06 Index0147	No-Nuc			26	ND	ND
Wild type	Cell_06 Index0148	No-Nuc			8	ND	ND
Wild type	Cell_06 Index0149	No-Nuc			2	ND	ND
Wild type	Cell_06 Index0150	Nuc	Branch	Shrinkage	146	ND	ND
Wild type	Cell_06 Index0151	No-Nuc			6	ND	ND
Wild type	Cell_06 Index0152	Nuc	Branch	ND	130	ND	ND
Wild type	Cell_06 Index0153	Nuc	Bundle	ND	48	ND	ND
Wild type	Cell_06 Index0154	No-Nuc			4	ND	ND
Wild type	Cell_06 Index0155	No-Nuc			30	ND	ND
Wild type	Cell_06 Index0156	No-Nuc			2	ND	ND

## Sheet: Figure 2f
Figure 2f
		Event number				Frequency
	Genotype	Release	Shrinkage	Total		Release	Shrinkage
	WT Cell_01	65	39	104		0.625	0.375
	WT Cell_02	42	20	62		0.677419	0.322581
	WT Cell_03	19	8	27		0.703704	0.296296
	WT Cell_04	52	17	69		0.753623	0.246377
	WT Cell_05	26	23	49		0.530612	0.469388
	WT Cell_06	63	29	92		0.684783	0.315217
	WT Cell_07	36	10	46		0.782609	0.217391
	Total	303	146	449	mean	0.674833	0.325167
					SD	0.0536002	0.0536002
	msd1a msd1b Cell_01	7	19	26		0.269231	0.730769
	msd1a msd1b Cell_02	7	8	15		0.466667	0.533333
	msd1a msd1b Cell_03	7	34	41		0.170732	0.829268
	msd1a msd1b Cell_04	12	28	40		0.3	0.7
	msd1a msd1b Cell_05	14	44	58		0.241379	0.758621
	msd1a msd1b Cell_06	9	34	43		0.209302	0.790698
	Total	56	167	223	mean	0.251121	0.748879
					SD	0.103638	0.103638
	wdr8 Cell_01	9	32	41		0.219512	0.780488
	wdr8 Cell_02	10	38	48		0.208333	0.791667
	wdr8 Cell_03	14	37	51		0.27451	0.72549
	wdr8 Cell_04	15	57	72		0.208333	0.791667
	wdr8 Cell_05	10	56	66		0.151515	0.848485
	wdr8 Cell_06	9	45	54		0.166667	0.833333
	wdr8 Cell_07	5	27	32		0.15625	0.84375
	Total	72	292	364	mean	0.197802	0.802198
					SD	0.0436189	0.0436189
	ktn1 Cell_01	1	71	72		0.0138889	0.986111
	ktn1 Cell_02	0	61	61		0	1
	ktn1 Cell_03	2	88	90		0.0222222	0.977778
	ktn1 Cell_04	0	78	78		0	1
	Total	3	298	301	mean	0.00996678	0.990033
					SD	0.0109655	0.0109655
	wdr8 ktn1 Cell_01	12	41	53		0.226415	0.773585
	wdr8 ktn1 Cell_02	19	52	71		0.267606	0.732394
	wdr8 ktn1 Cell_03	24	70	94		0.255319	0.744681
	wdr8 ktn1 Cell_04	11	65	76		0.144737	0.855263
	Total	66	228	294	mean	0.22449	0.77551
					SD	0.0552868	0.0552868

## Sheet: Figure 3d
Figure 3d	Max intensity at ROI
	Branch base in wild-type cells
		Cell_01								Cell_02			Cell_03			Cell_04			Cell_05					Cell_06
	Event ID	id001	id002	id003	id004	id005	id006	id007	id008	id009	id010	id011	id012	id013	id014	id015	id016	id017	id018	id019	id020	id021	id022	id023	id024
	-30 s	191	186	234	185	198	184	274	210	201	185	184	153	176	232	162	169	177	186	220	274	171	184	242	218
	-28 s	239	176	275	216	250	167	220	198	197	172	151	210	196	191	159	168	156	175	269	277	162	243	240	230
	-26 s	216	172	224	226	161	162	209	199	162	196	159	179	212	218	171	160	186	148	292	273	162	291	232	282
	-24 s	285	224	287	243	230	155	225	224	159	214	168	208	239	252	172	159	142	147	242	309	191	319	229	240
	-22 s	247	233	291	192	229	146	253	224	144	226	144	223	247	273	195	170	150	155	160	346	165	297	283	306
	-20 s	197	237	261	178	212	155	194	233	147	178	154	184	272	242	241	145	151	165	165	289	165	315	258	217
	-18 s	327	225	238	253	202	153	301	189	167	172	173	184	254	262	185	153	152	188	153	296	166	323	277	232
	-16 s	324	276	201	252	231	153	278	196	146	171	267	182	289	247	194	158	204	158	145	331	155	301	237	291
	-14 s	290	329	181	204	226	171	269	223	146	191	207	167	195	268	243	161	210	157	173	315	154	330	269	316
	-12 s	299	286	179	247	219	181	303	186	143	195	231	149	208	245	303	144	198	168	152	275	205	307	337	320
	-10 s	217	263	164	245	168	160	290	210	158	192	224	155	177	229	262	157	208	185	175	229	283	357	251	288
	-8 s	162	267	172	217	146	167	360	196	147	180	294	154	168	155	250	162	200	199	159	273	212	318	259	258
	-6 s	152	275	168	261	167	183	409	268	141	222	266	156	177	159	231	157	199	192	158	307	247	276	253	279
	-4 s	154	164	173	194	170	163	277	205	146	235	307	151	172	147	224	157	227	183	151	156	233	291	224	247
	-2 s	156	172	175	176	149	151	166	281	144	216	227	157	173	161	145	148	226	178	171	164	284	270	217	307
	0 s	150	150	169	145	156	166	163	233	156	192	263	153	161	151	149	151	177	164	156	150	206	261	251	306
	Non-branch MT latice in wild-type cells
		Cell_01					Cell_02		Cell_03		Cell_04		Cell_05				Cell_06
	Event ID	id001	id002	id003	id004	id005	id006	id007	id008	id009	id010	id011	id012	id013	id014	id015	id016	id017
	-30 s	154	173	181	163	164	147	166	160	158	152	145	143	147	145	174	152	144
	-28 s	145	158	155	165	161	143	165	169	151	146	153	154	158	147	166	154	147
	-26 s	161	157	151	152	167	140	169	153	157	146	157	140	136	157	170	150	149
	-24 s	180	153	153	157	150	145	158	173	155	154	171	151	150	144	156	150	144
	-22 s	160	156	174	158	159	139	160	176	178	161	147	159	151	173	149	156	149
	-20 s	160	158	155	173	162	152	151	157	165	144	158	156	146	147	162	155	142
	-18 s	170	155	152	185	148	144	152	169	166	149	139	157	158	165	168	147	144
	-16 s	152	159	160	150	141	164	163	161	145	152	153	146	153	151	159	152	143
	-14 s	169	158	186	171	173	157	154	159	160	139	158	168	162	142	152	146	145
	-12 s	175	156	171	158	148	156	177	178	145	156	167	158	157	166	182	165	142
	-10 s	159	156	185	166	156	144	164	170	176	152	157	140	150	150	164	146	158
	-8 s	158	151	170	159	155	150	173	180	163	149	167	161	142	148	184	148	147
	-6 s	148	148	155	164	160	146	151	153	153	165	150	150	153	150	149	153	156
	-4 s	179	170	148	157	152	152	156	178	155	147	151	162	154	141	157	146	172
	-2 s	151	163	166	152	152	158	148	147	151	153	162	130	152	157	162	151	148
	0 s	149	146	157	165	155	149	156	165	152	153	160	158	161	148	148	156	149
	Branch base in wdr8 cells
		Cell_01										Cell_02								Cell_03						Cell_04
	Event ID	id001	id002	id003	id004	id005	id006	id007	id008	id009	id010	id011	id012	id013	id014	id015	id016	id017	id018	id019	id020	id021	id022	id023	id024	Event ID	id025	id026	id027	id028
	-30 s	160	150	164	164	145	154	159	153	151	144	151	166	172	155	166	151	158	161	180	159	169	155	197	185	195	159	158	185	157
	-28 s	155	150	157	143	161	161	175	173	151	144	165	171	160	155	168	152	173	153	171	162	182	145	168	159	166	177	167	178	162
	-26 s	152	160	146	161	165	166	169	148	145	148	174	159	152	161	164	155	164	160	172	155	147	156	153	157	175	159	169	178	146
	-24 s	159	160	155	153	147	173	164	143	158	148	158	173	148	161	166	154	155	173	174	158	183	170	170	161	178	162	175	169	158
	-22 s	158	155	155	151	158	153	156	150	155	146	154	168	169	153	154	161	156	172	170	149	162	167	175	153	178	166	156	172	163
	-20 s	159	166	151	145	168	159	153	162	147	160	161	159	168	152	154	176	162	177	159	155	175	161	152	149	202	183	192	160	163
	-18 s	155	159	143	156	155	153	178	151	150	142	165	176	176	149	157	160	164	150	154	152	162	161	174	176	170	160	172	163	166
	-16 s	146	140	152	142	154	156	171	160	157	147	182	171	162	160	145	153	157	161	159	176	182	166	176	160	175	163	165	157	187
	-14 s	151	144	149	160	146	153	161	144	146	145	213	151	153	146	166	162	176	154	162	157	164	147	187	167	178	152	156	147	177
	-12 s	168	145	152	168	163	161	160	144	139	154	157	163	158	158	167	207	167	152	162	173	164	168	159	186	154	182	179	167	168
	-10 s	156	157	147	162	146	156	163	154	151	140	163	177	162	171	155	151	156	157	174	157	161	162	166	155	177	159	171	159	170
	-8 s	162	146	144	141	153	158	159	151	153	136	172	162	177	162	153	154	151	165	161	179	157	154	152	169	166	163	169	189	159
	-6 s	161	145	173	161	142	151	160	152	158	148	171	168	174	150	155	155	153	152	168	152	154	152	175	155	175	150	161	156	157
	-4 s	155	137	151	139	147	160	157	150	155	151	173	166	178	152	161	158	161	164	183	171	162	169	185	169	180	156	171	167	163
	-2 s	152	156	152	145	153	169	159	140	146	140	192	163	174	164	157	157	173	158	162	163	153	158	175	172	170	149	168	172	156
	0 s	153	148	148	149	158	169	149	155	152	137	157	168	167	174	178	151	171	166	178	151	191	168	167	160	170	157	170	156	175
	Non-branch MT latice in wdr8 cells
		Cell_01							Cell_02						Cell_03				Cell_04
	Event ID	id001	id002	id003	id004	id005	id006	id007	id008	id009	id010	id011	id012	id013	id014	id015	id016	id017	id018	id019	id020
	-30 s	155	144	154	150	156	150	147	166	162	162	179	177	178	159	155	164	185	175	172	163
	-28 s	155	163	150	163	150	142	145	167	163	175	157	166	149	182	160	155	175	153	158	168
	-26 s	149	151	149	165	162	167	153	153	153	161	157	161	156	184	167	164	162	162	154	172
	-24 s	156	148	152	161	157	148	148	177	157	154	153	144	160	164	174	166	154	166	157	175
	-22 s	148	141	140	145	146	175	144	160	169	166	156	154	171	166	156	174	156	162	155	183
	-20 s	155	160	143	151	146	170	160	158	155	156	153	156	161	155	161	168	147	170	176	170
	-18 s	152	143	142	176	151	136	161	154	164	160	161	161	158	162	161	167	166	165	177	179
	-16 s	153	147	147	166	164	150	155	164	156	151	167	173	160	164	158	168	165	172	171	190
	-14 s	156	145	151	142	152	147	145	160	178	155	171	173	167	155	192	160	195	153	180	157
	-12 s	159	150	152	146	147	148	146	169	169	158	147	150	160	152	175	173	157	178	186	157
	-10 s	148	153	152	138	154	142	145	160	156	152	157	163	167	160	157	167	164	170	156	162
	-8 s	150	152	171	148	167	172	158	159	154	161	158	166	165	166	165	168	154	180	153	151
	-6 s	150	147	145	152	144	152	161	165	159	164	159	153	156	159	174	181	169	168	183	161
	-4 s	148	141	153	150	137	148	150	165	161	160	153	151	160	156	158	156	163	181	160	141
	-2 s	159	147	154	162	154	148	152	172	164	150	154	161	154	162	160	166	156	169	157	153
	0 s	154	153	156	165	149	174	142	157	157	157	163	155	160	157	154	154	163	168	164	153

## Sheet: Figure 3e
Figure 3e	max KTN intensity at ROI
	Wild type
				Cell_01								Cell_02			Cell_03			Cell_04			Cell_05					Cell_06
	Time to release (s)	Mean	SD	id001	id002	id003	id004	id005	id006	id007	id008	id009	id010	id011	id012	id013	id014	id015	id016	id017	id018	id019	id020	id021	id022	id023	id024
	-40	201.25	48.7614	161	158	315	163	166	161	203	254	226	190	168	173	188	170	149	247	215	166	335	196	166	205	211	244
	-38	206.375	48.447	173	189	292	198	186	162	246	244	256	167	174	186	166	182	147	211	171	173	345	235	160	191	245	254
	-36	204.25	32.7763	188	186	282	183	228	195	244	231	192	174	168	172	167	177	183	201	185	223	244	184	196	250	186	263
	-34	204.417	42.2713	276	216	246	202	193	153	284	226	229	164	173	170	149	164	150	172	230	185	261	215	173	186	209	280
	-32	196.125	33.5563	224	156	218	186	202	191	263	175	196	165	194	156	158	182	157	156	218	196	249	222	178	180	213	272
	-30	199.833	32.2863	191	186	234	185	198	184	274	210	201	185	184	176	153	232	162	169	177	186	220	274	171	184	242	218
	-28	205.708	39.7432	239	176	275	216	250	167	220	198	197	172	151	196	210	191	159	168	156	175	269	277	162	243	240	230
	-26	203.833	44.5476	216	172	224	226	161	162	209	199	162	196	159	212	179	218	171	160	186	148	292	273	162	291	232	282
	-24	219.292	50.4626	285	224	287	243	230	155	225	224	159	214	168	239	208	252	172	159	142	147	242	309	191	319	229	240
	-22	220.792	59.1792	247	233	291	192	229	146	253	224	144	226	144	247	223	273	195	170	150	155	160	346	165	297	283	306
	-20	206.458	49.3743	197	237	261	178	212	155	194	233	147	178	154	272	184	242	241	145	151	165	165	289	165	315	258	217
	-18	217.708	57.1721	327	225	238	253	202	153	301	189	167	172	173	254	184	262	185	153	152	188	153	296	166	323	277	232
	-16	224.458	60.1129	324	276	201	252	231	153	278	196	146	171	267	289	182	247	194	158	204	158	145	331	155	301	237	291
	-14	224.792	59.8781	290	329	181	204	226	171	269	223	146	191	207	195	167	268	243	161	210	157	173	315	154	330	269	316
	-12	228.333	61.9878	299	286	179	247	219	181	303	186	143	195	231	208	149	245	303	144	198	168	152	275	205	307	337	320
	-10	218.625	53.2458	217	263	164	245	168	160	290	210	158	192	224	177	155	229	262	157	208	185	175	229	283	357	251	288
	-8	211.458	59.9108	162	267	172	217	146	167	360	196	147	180	294	168	154	155	250	162	200	199	159	273	212	318	259	258
	-6	220.958	65.0769	152	275	168	261	167	183	409	268	141	222	266	177	156	159	231	157	199	192	158	307	247	276	253	279
	-4	197.958	48.3731	154	164	173	194	170	163	277	205	146	235	307	172	151	147	224	157	227	183	151	156	233	291	224	247
	-2	192.25	49.4045	156	172	175	176	149	151	166	281	144	216	227	173	157	161	145	148	226	178	171	164	284	270	217	307
	0	182.458	45.7346	150	150	169	145	156	166	163	233	156	192	263	161	153	151	149	151	177	164	156	150	206	261	251	306
	2	188.417	43.1327	156	157	166	172	177	175	155	256	159	209	278	155	154	161	158	157	225	189	166	153	167	265	232	280
	4	172.375	23.01	161	152	199	151	153	183	149	180	160	170	214	181	156	151	151	144	184	183	169	168	168	236	169	205
	6	163.292	14.1958	152	158	171	156	161	174	175	170	153	164	188	160	153	146	165	159	157	151	164	171	164	144	153	210
	8	165.708	20.2795	147	156	208	154	161	198	155	200	144	169	206	184	158	172	152	160	147	143	167	136	165	154	166	175
	10	157.875	12.0265	153	149	160	154	154	167	160	163	147	162	160	176	177	158	148	153	140	153	146	157	154	196	157	145
	wdr8
				Cell_01										Cell_02								Cell_03						Cell_04
	Time to release (s)	Mean	SD	id001	id002	id003	id004	id005	id006	id007	id008	id009	id010	id011	id012	id013	id014	id015	id016	id017	id018	id019	id020	id021	id022	id023	id024	id025	id026	id027	id028	id029
	-40	163.414	12.2139	160	152	157	154	150	153	193	146	143	159	162	177	168	160	158	161	160	175	195	162	155	171	155	166	169	163	182	166	167
	-38	160.517	9.70869	152	168	157	156	156	155	154	148	145	151	153	168	164	156	146	156	167	158	163	183	181	156	169	160	170	168	165	154	176
	-36	160.034	8.14811	157	148	150	142	149	159	153	153	146	161	162	168	166	161	162	158	169	175	174	168	163	161	154	164	165	159	167	160	167
	-34	158.724	9.70602	153	154	151	147	149	166	148	150	154	147	177	164	164	154	156	163	158	155	169	190	160	151	166	150	157	157	164	170	159
	-32	160.483	12.4201	145	165	144	150	147	148	156	162	143	160	174	170	154	151	151	155	147	167	169	154	180	160	176	155	174	189	169	181	158
	-30	162.862	13.7782	160	150	164	164	145	154	159	153	151	144	151	166	172	155	166	151	158	161	180	159	169	155	197	185	195	159	158	185	157
	-28	162.207	10.5775	155	150	157	143	161	161	175	173	151	144	165	171	160	155	168	152	173	153	171	162	182	145	168	159	166	177	167	178	162
	-26	159.172	9.36204	152	160	146	161	165	166	169	148	145	148	174	159	152	161	164	155	164	160	172	155	147	156	153	157	175	159	169	178	146
	-24	162.276	10.1203	159	160	155	153	147	173	164	143	158	148	158	173	148	161	166	154	155	173	174	158	183	170	170	161	178	162	175	169	158
	-22	159.828	8.51079	158	155	155	151	158	153	156	150	155	146	154	168	169	153	154	161	156	172	170	149	162	167	175	153	178	166	156	172	163
	-20	163.103	13.1321	159	166	151	145	168	159	153	162	147	160	161	159	168	152	154	176	162	177	159	155	175	161	152	149	202	183	192	160	163
	-18	160.31	10.1069	155	159	143	156	155	153	178	151	150	142	165	176	176	149	157	160	164	150	154	152	162	161	174	176	170	160	172	163	166
	-16	161.448	12.2433	146	140	152	142	154	156	171	160	157	147	182	171	162	160	145	153	157	161	159	176	182	166	176	160	175	163	165	157	187
	-14	159.103	15.4257	151	144	149	160	146	153	161	144	146	145	213	151	153	146	166	162	176	154	162	157	164	147	187	167	178	152	156	147	177
	-12	163.621	13.4971	168	145	152	168	163	161	160	144	139	154	157	163	158	158	167	207	167	152	162	173	164	168	159	186	154	182	179	167	168
	-10	159.828	9.00821	156	157	147	162	146	156	163	154	151	140	163	177	162	171	155	151	156	157	174	157	161	162	166	155	177	159	171	159	170
	-8	159.207	11.512	162	146	144	141	153	158	159	151	153	136	172	162	177	162	153	154	151	165	161	179	157	154	152	169	166	163	169	189	159
	-6	158.069	9.2154	161	145	173	161	142	151	160	152	158	148	171	168	174	150	155	155	153	152	168	152	154	152	175	155	175	150	161	156	157
	-4	161.759	11.9841	155	137	151	139	147	160	157	150	155	151	173	166	178	152	161	158	161	164	183	171	162	169	185	169	180	156	171	167	163
	-2	160.276	11.6646	152	156	152	145	153	169	159	140	146	140	192	163	174	164	157	157	173	158	162	163	153	158	175	172	170	149	168	172	156
	0	161.828	11.9435	153	148	148	149	158	169	149	155	152	137	157	168	167	174	178	151	171	166	178	151	191	168	167	160	170	157	170	156	175
	2	158.103	8.12995	170	148	163	150	157	157	139	157	150	150	160	170	158	161	159	155	165	153	171	162	168	146	170	155	165	150	163	162	151
	4	161.069	12.9503	159	151	144	152	163	174	144	145	154	139	163	152	180	148	146	157	157	163	185	162	172	168	183	162	162	156	178	183	169
	6	158.448	9.08526	144	154	147	144	152	164	152	156	140	147	168	164	173	171	153	159	162	159	156	153	173	159	160	156	173	163	164	168	161
	8	163.552	9.70856	151	166	167	179	156	178	143	157	152	156	170	167	166	151	170	149	170	162	163	165	174	169	156	174	159	159	168	184	162
	10	158.483	9.12853	155	152	158	138	143	164	155	148	160	144	165	163	156	156	167	154	154	172	165	161	162	175	171	152	173	161	150	156	166

## Sheet: Figure 6c
Figure 6c	max KTN intensity at ROI
	Wild type
		Cell_01			Cell_02	Cell_03				Cell_04	Cell_05	Cell_06				Cell_07				Cell_08	Cell_09				Cell_10						Cell_11									Cell_12		Cell_13				Cell_14
	Time to severing (s)	id001	id002	id003	id004	id005	id006	id007	id008	id009	id010	id011	id012	id013	id014	id015	id016	id017	id018	id019	id020	id021	id022	id023	id024	id025	id026	id027	id028	id029	id030	id031	id032	id033	id034	id035	id036	id037	id038	id039	id040	id041	id042	id043	id044	id045
	-30 s	171	182	186	167	200	165	181	189	145	190	181	153	161	160	173	308	143	163	152	156	168	206	163	310	152	226	229	165	195	181	165	175	166	267	155	175	182	144	198	178	181	164	168	174	158
	-28 s	156	158	194	168	263	148	163	183	149	213	155	176	162	147	157	272	177	149	169	142	185	228	163	272	172	185	200	158	196	247	171	168	171	192	152	270	170	158	188	184	196	145	167	153	171
	-26 s	159	194	175	160	284	151	159	184	157	231	148	146	162	150	199	234	151	144	152	140	156	163	163	280	148	248	169	176	191	229	169	147	177	277	147	270	180	162	217	217	218	229	180	166	207
	-24 s	167	166	168	145	296	169	159	186	162	211	160	154	153	151	199	294	189	157	174	143	166	175	164	275	185	189	206	162	185	168	170	152	162	239	150	302	249	176	198	223	223	214	170	202	158
	-22 s	156	208	174	160	302	176	165	178	163	284	174	154	173	155	193	236	151	160	160	151	153	167	193	266	173	181	163	165	154	199	154	156	168	227	158	223	211	239	193	209	228	183	191	167	154
	-20 s	196	162	215	171	281	165	148	172	167	334	200	163	201	164	180	318	153	153	152	138	155	185	173	201	156	207	170	187	231	171	180	145	198	292	161	255	236	177	183	208	251	184	175	183	149
	-18 s	258	177	249	164	321	174	161	180	154	289	209	183	188	161	168	361	145	153	157	147	154	181	208	235	191	209	168	155	160	198	190	162	300	259	234	256	168	140	172	188	217	176	192	198	154
	-16 s	260	224	239	147	283	166	158	165	156	266	190	196	182	154	179	316	151	148	200	145	148	216	296	174	195	197	180	163	149	231	213	158	225	250	257	223	191	160	211	224	260	186	213	209	149
	-14 s	309	199	228	152	237	179	154	182	148	290	227	161	177	159	222	299	161	156	182	144	150	226	259	241	203	201	244	161	161	217	202	240	231	220	235	167	189	154	196	235	296	214	178	178	146
	-12 s	301	222	219	179	251	185	161	189	154	287	221	194	208	146	164	272	165	139	167	148	164	251	268	180	267	231	225	197	172	231	229	249	224	235	287	167	215	156	227	256	199	245	203	205	150
	-10 s	263	222	206	201	284	171	157	192	158	297	240	213	193	151	165	268	239	151	168	147	157	237	223	159	305	231	233	225	159	292	273	234	227	213	245	158	219	155	178	305	207	266	234	260	149
	-8 s	279	189	217	220	259	180	164	195	156	286	216	232	195	167	183	376	203	213	274	150	158	229	249	188	310	252	237	221	163	247	266	216	245	236	223	164	253	141	269	312	229	216	242	270	153
	-6 s	266	233	221	230	290	187	155	215	179	310	234	197	159	143	201	234	209	207	297	152	137	222	256	239	230	256	255	240	174	287	342	232	272	234	290	171	273	156	257	294	379	172	294	249	166
	-4 s	309	182	207	265	244	208	167	193	234	269	291	260	190	151	235	246	220	146	273	159	148	250	311	237	294	277	248	219	156	255	315	221	261	267	269	158	281	154	251	249	233	189	239	264	140
	-2 s	217	179	199	258	241	197	157	199	276	290	272	205	186	151	170	251	290	155	298	147	150	242	242	282	254	302	265	336	162	261	306	256	274	226	216	162	263	142	238	272	248	164	237	230	167
	0 s	198	183	212	228	240	189	160	186	284	244	243	216	202	152	175	250	229	139	285	143	145	211	202	310	210	298	213	290	175	318	348	233	297	248	202	186	302	144	223	273	249	151	275	249	155
	wdr8
		Cell_01											Cell_02					Cell_03					Cell_04		Cell_05					Cell_06					Cell_07
	Time to severing (s)	id001	id002	id003	id004	id005	id006	id007	id008	id009	id010	id011	id012	id013	id014	id015	id016	id017	id018	id019	id020	id021	id022	id023	id024	id025	id026	id027	id028	id029	id030	id031	id032	id033	id034	id035	id036	id037	id038	id039	id040	id041	id042	id043	id044	id045	id046	id047	id048
	-30 s	175	197	167	155	162	239	318	158	173	248	194	200	167	184	159	181	183	184	195	207	170	191	193	197	213	174	294	225	206	156	170	219	202	152	196	220	182	185	146	161	173	181	171	178	156	235	283	169
	-28 s	161	201	163	149	210	213	287	191	180	158	267	218	156	161	159	152	226	181	177	204	178	203	166	238	202	196	278	217	159	158	281	168	196	170	169	177	212	198	176	159	196	210	219	154	183	244	288	165
	-26 s	197	253	162	152	314	224	250	162	171	202	227	201	152	177	166	174	203	177	185	159	185	230	171	219	187	168	274	258	149	164	166	191	252	151	193	198	203	193	153	149	184	192	269	182	187	315	304	222
	-24 s	155	227	163	160	236	207	354	155	169	200	214	207	177	172	154	166	186	176	172	169	161	196	216	224	195	178	273	207	195	180	179	176	222	160	160	178	204	187	167	156	176	177	235	200	198	281	268	236
	-22 s	197	242	166	156	307	217	299	165	184	153	218	211	177	181	166	151	187	184	191	183	185	192	193	213	191	177	300	246	150	172	170	170	203	158	182	170	176	217	166	154	177	169	278	158	155	340	258	221
	-20 s	191	211	180	146	264	228	261	159	230	156	261	279	175	211	199	160	212	180	198	196	184	205	190	202	203	159	254	253	175	157	232	202	212	166	190	197	207	221	165	162	178	221	248	167	178	388	245	227
	-18 s	229	180	167	155	179	222	246	157	192	196	273	249	190	177	168	162	212	215	234	189	174	233	160	217	215	194	186	239	168	174	220	181	236	161	195	176	220	236	185	173	156	176	217	169	178	366	333	251
	-16 s	243	220	164	146	213	261	272	158	176	156	310	248	200	202	159	163	228	175	278	235	161	233	169	213	258	164	203	205	188	205	271	210	240	181	190	185	237	259	172	187	153	223	256	203	160	377	384	302
	-14 s	212	183	197	151	222	222	347	146	231	235	298	245	205	207	197	163	211	182	346	217	158	264	158	192	251	166	218	190	168	186	287	178	241	229	182	179	198	213	166	174	172	177	229	272	270	363	425	274
	-12 s	205	178	241	162	255	273	328	148	242	168	278	250	186	193	182	183	238	171	360	260	176	266	173	206	285	164	260	199	263	291	266	172	246	198	210	198	257	182	158	193	199	207	309	232	235	399	328	326
	-10 s	199	184	245	145	228	296	332	151	193	172	269	271	185	214	231	213	242	186	295	346	220	268	170	207	301	194	250	188	271	257	257	181	265	201	204	184	201	207	164	216	284	297	266	210	266	451	391	202
	-8 s	189	171	229	154	245	242	351	147	211	257	274	258	192	233	194	256	198	170	322	234	241	243	170	228	279	183	232	203	266	300	255	207	294	224	193	175	218	270	183	207	277	290	294	234	223	400	277	310
	-6 s	190	174	289	155	238	223	416	152	239	233	226	299	225	178	223	207	242	168	240	285	262	241	178	237	308	170	232	280	288	303	259	179	237	255	211	199	204	230	183	189	279	268	228	235	261	377	291	270
	-4 s	192	195	340	147	262	224	431	150	207	233	249	245	198	199	203	214	203	166	266	249	254	305	175	244	247	170	264	300	254	256	282	168	249	242	187	173	212	259	167	217	220	402	212	221	230	401	233	252
	-2 s	210	170	254	160	225	194	366	160	218	265	247	300	217	167	209	223	207	172	250	243	212	281	155	210	266	208	250	309	177	302	278	175	233	244	210	182	183	224	168	234	285	300	188	249	232	375	225	289
	0 s	224	156	243	160	206	206	381	152	176	151	250	264	192	160	147	197	224	196	267	225	203	227	149	234	258	162	262	235	175	317	263	190	187	255	181	184	189	194	173	169	233	320	188	178	249	289	253	303
[truncated: 12 more columns]

## Sheet: Figure 6d
Figure 6d	max KTN intensity at ROI
	Wild type
				Cell_01			Cell_02	Cell_03			Cell_04	Cell_05	Cell_06			Cell_07				Cell_08				Cell_09						Cell_10									Cell_11		Cell_12				Cell_13
	Time to severing (s)	Average	SD	id001	id002	id003	id004	id005	id006	id007	id008	id009	id010	id011	id012	id013	id014	id015	id016	id017	id018	id019	id020	id021	id022	id023	id024	id025	id026	id027	id028	id029	id030	id031	id032	id033	id034	id035	id036	id037	id038	id039	id040	id041	id042
	-40	174.643	26.7935	150	187	158	160	208	153	160	151	165	162	149	167	187	220	149	153	146	159	176	162	185	150	152	163	161	152	186	202	199	226	285	176	165	181	152	182	205	169	179	171	185	187
	-38	178.714	36.926	182	188	180	155	247	170	181	163	163	150	159	144	178	322	145	157	148	152	181	151	284	193	163	197	160	174	169	186	171	183	262	167	157	159	154	197	158	168	168	168	155	197
	-36	178.262	30.9067	169	220	157	166	202	144	166	161	173	157	165	149	168	268	160	168	139	145	180	180	273	159	172	173	175	163	158	190	175	175	276	178	194	170	144	195	179	182	176	189	170	184
	-34	183.119	39.5321	167	215	163	147	262	155	176	157	155	191	153	143	233	268	171	154	162	158	184	164	339	148	167	214	153	185	184	177	155	154	262	167	160	184	182	205	161	176	194	192	167	187
	-32	184.81	42.527	172	228	170	160	199	152	157	181	151	152	160	174	175	319	170	174	146	156	208	158	329	163	216	210	154	171	161	168	214	153	279	150	169	253	169	186	159	178	192	163	159	204
	-30	182.595	37.1819	171	182	186	167	200	165	181	145	190	181	153	160	173	308	143	163	156	168	206	163	310	152	226	229	165	195	181	165	175	166	267	155	167	182	144	198	178	181	172	168	174	158
	-28	180.714	33.1113	156	158	194	168	263	148	163	149	213	155	176	147	157	272	177	149	142	185	228	163	272	172	185	200	158	196	247	171	168	171	192	152	167	170	158	188	184	196	189	167	153	171
	-26	183.119	39.3001	159	194	175	160	284	151	159	157	231	148	146	150	199	234	151	144	140	156	163	163	280	148	248	169	176	191	229	169	147	177	277	147	158	180	162	217	217	218	164	180	166	207
	-24	184.571	38.4905	167	166	168	145	296	169	159	162	211	160	154	151	199	294	189	157	143	166	175	164	275	185	189	206	162	185	168	170	152	162	239	150	164	249	176	198	223	223	151	170	202	158
	-22	184.905	37.2701	156	208	174	160	302	176	165	163	284	174	154	155	193	236	151	160	151	153	167	193	266	173	181	163	165	154	199	154	156	168	227	158	171	211	239	193	209	228	164	191	167	154
	-20	190.119	46.2085	196	162	215	171	281	165	148	167	334	200	163	164	180	318	153	153	138	155	185	173	201	156	207	170	187	231	171	180	145	198	292	161	158	236	177	183	208	251	145	175	183	149
	-18	197.571	50.8868	258	177	249	164	321	174	161	154	289	209	183	161	168	361	145	153	147	154	181	208	235	191	209	168	155	160	198	190	162	300	259	234	162	168	140	172	188	217	229	192	198	154
	-16	201.119	45.4137	260	224	239	147	283	166	158	156	266	190	196	154	179	316	151	148	145	148	216	296	174	195	197	180	163	149	231	213	158	225	250	257	186	191	160	211	224	260	214	213	209	149
	-14	203.476	45.612	309	199	228	152	237	179	154	148	290	227	161	159	222	299	161	156	144	150	226	259	241	203	201	244	161	161	217	202	240	231	220	235	175	189	154	196	235	296	183	178	178	146
	-12	211.5	44.3287	301	222	219	179	251	185	161	154	287	221	194	146	164	272	165	139	148	164	251	268	180	267	231	225	197	172	231	229	249	224	235	287	270	215	156	227	256	199	184	203	205	150
	-10	216.643	48.3845	263	222	206	201	284	171	157	158	297	240	213	151	165	268	239	151	147	157	237	223	159	305	231	233	225	159	292	273	234	227	213	245	270	219	155	178	305	207	176	234	260	149
	-8	225.881	51.1937	279	189	217	220	259	180	164	156	286	216	232	167	183	376	203	213	150	158	229	249	188	310	252	237	221	163	247	266	216	245	236	223	302	253	141	269	312	229	186	242	270	153
	-6	233.786	53.1535	266	233	221	230	290	187	155	179	310	234	197	143	201	234	209	207	152	137	222	256	239	230	256	255	240	174	287	342	232	272	234	290	223	273	156	257	294	379	214	294	249	166
	-4	234.095	48.4485	309	182	207	265	244	208	167	234	269	291	260	151	235	246	220	146	159	148	250	311	237	294	277	248	219	156	255	315	221	261	267	269	255	281	154	251	249	233	245	239	264	140
	-2	232.095	50.3993	217	179	199	258	241	197	157	276	290	272	205	151	170	251	290	155	147	150	242	242	282	254	302	265	336	162	261	306	256	274	226	216	256	263	142	238	272	248	266	237	230	167
	0	226.048	53.0761	198	183	212	228	240	189	160	284	244	243	216	152	175	250	229	139	143	145	211	202	310	210	298	213	290	175	318	348	233	297	248	202	223	302	144	223	273	249	216	275	249	155
	2	214.357	51.4828	160	219	199	250	254	173	177	303	261	250	225	177	168	256	264	149	149	146	162	144	210	160	248	226	277	159	257	339	240	300	277	261	239	162	148	188	217	160	215	236	246	152
	4	193.214	42.1799	162	175	161	250	241	152	164	227	175	232	187	171	160	199	292	161	148	143	169	160	212	164	211	165	201	156	258	280	198	285	258	158	167	163	153	256	193	167	167	227	196	151
	6	184.571	42.1022	167	179	175	294	235	177	163	159	172	194	166	162	153	172	286	149	147	149	172	156	150	145	194	166	191	150	235	309	250	161	195	171	179	157	148	200	189	158	146	240	238	153
	8	179.786	41.9829	190	151	151	281	196	152	157	161	155	232	156	160	149	147	159	139	144	149	175	140	185	154	158	181	247	179	202	337	229	155	227	168	167	156	151	183	239	174	149	223	201	142
	10	171.81	27.7306	153	149	176	177	223	146	169	154	167	203	167	170	159	183	151	147	149	159	164	152	159	142	162	154	156	169	168	249	168	174	214	157	206	166	143	155	204	187	154	255	216	140
	12	180	39.6755	155	165	164	245	213	170	154	161	147	182	153	217	158	159	167	142	170	150	174	146	164	148	175	176	166	174	191	328	165	153	230	157	186	169	156	173	260	173	175	291	210	148
	14	170.857	27.8713	176	143	160	226	204	153	157	162	157	164	143	168	161	159	148	166	140	152	171	164	170	150	174	183	156	167	183	223	146	160	172	164	164	167	150	158	217	152	195	277	226	148
	16	169.548	27.2399	168	157	156	244	213	146	150	165	172	158	158	175	153	165	157	156	160	164	167	153	166	148	164	151	154	150	176	218	155	158	151	157	165	165	150	165	252	171	147	244	217	160
	18	164.619	22.3879	161	156	156	218	197	147	158	166	163	154	163	150	156	155	169	140	140	146	168	142	155	145	179	161	155	159	188	159	145	153	148	171	162	164	157	166	241	155	159	230	196	161
	20	166.881	33.5146	147	152	175	263	204	158	150	157	141	173	153	153	163	153	147	149	141	157	161	152	177	169	196	158	151	156	184	151	146	156	163	157	161	152	147	167	296	156	146	268	157	146
	22	166.69	28.7873	149	146	172	262	173	185	154	156	177	177	151	152	157	153	168	144	145	148	161	147	164	154	146	150	148	162	165	160	159	168	149	147	175	179	155	168	289	158	168	219	187	154
	24	162.833	16.8782	158	155	165	200	170	157	169	156	163	158	158	157	152	166	160	144	139	146	173	139	184	150	149	161	147	159	176	146	152	159	176	177	174	165	153	148	214	165	157	215	170	157
	26	160.786	22.6226	161	156	154	210	159	173	165	165	168	150	142	159	148	160	145	157	146	158	153	144	151	141	149	158	146	148	168	158	163	145	173	152	159	165	154	159	241	148	148	251	158	145
	28	163.429	26.7118	157	154	153	175	152	162	160	158	150	150	167	156	151	152	158	151	145	153	166	148	154	144	156	178	163	161	188	151	154	158	159	140	171	175	151	184	311	150	170	206	174	148
	30	161.952	20.4235	167	158	167	170	156	156	155	168	191	181	147	151	160	154	157	154	160	136	160	150	158	137	154	158	137	154	149	161	149	151	168	162	166	150	159	171	265	175	157	191	181	151
	32	162.429	18.2532	182	147	170	158	161	156	181	158	151	167	160	137	142	152	173	154	147	158	169	160	174	153	163	148	161	173	174	167	148	147	155	159	152	151	151	195	251	161	173	164	167	152
	34	161.905	22.3179	157	146	218	166	152	151	154	165	153	152	165	141	166	154	148	142	150	150	176	147	155	159	169	158	163	177	164	157	171	161	163	148	149	161	147	158	276	169	153	162	179	148
	36	158.167	17.4313	158	151	167	166	153	150	147	148	156	198	150	161	161	185	153	150	144	148	158	144	159	155	159	151	142	168	146	153	149	150	171	156	145	160	147	169	244	150	156	160	160	145
	38	159.762	14.7215	160	165	175	164	158	150	162	160	157	171	148	153	155	174	153	165	150	154	172	153	168	149	149	163	152	157	157	154	140	146	159	151	151	159	160	150	226	154	159	166	199	142
	40	160.548	19.8042	152	151	158	175	175	158	162	162	163	172	158	147	154	173	144	147	144	159	159	144	163	156	155	151	155	159	149	148	157	165	170	143	165	161	149	144	270	157	165	175	178	151
	wdr8
				Cell_01									Cell_02					Cell_03					Cell_04	Cell_05					Cell_06				Cell_07														Cell_08
	Time to severing (s)	Average	SD	id001	id002	id003	id004	id005	id006	id007	id008	id009	id010	id011	id012	id013	id014	id015	id016	id017	id018	id019	id020	id021	id022	id023	id024	id025	id026	id027	id028	id029	id030	id031	id032	id033	id034	id035	id036	id037	id038	id039	id040	id041	id042	id043	id044	id045	id046
	-40	187.314	34.5517	156	196	169	147	197	217	267	154	162	177	158	171	159	148	198	203	180	171	181	151	224	185	181	254	215	162	173	178	229	151	189	188	209	171	195	253	229	188	231	306	169	206	213	160	160	157
	-38	188.549	34.049	182	181	165	154	250	219	218	153	170	189	153	167	156	156	217	190	181	209	158	169	218	182	166	220	233	162	163	180	306	170	185	194	182	170	178	271	256	188	218	198	145	234	179	155	169	146
	-36	191.431	35.317	169	185	174	154	206	220	218	188	166	184	158	168	150	158	226	188	176	233	160	177	229	232	181	240	255	164	167	187	244	181	186	206	157	175	191	251	264	171	243	267	166	256	169	148	162	150
	-34	188.412	36.019	177	207	165	152	239	248	259	181	166	233	156	189	154	169	202	192	163	170	158	168	205	175	168	235	249	165	170	162	227	194	215	173	189	163	165	214	241	196	270	244	152	272	178	148	173	141
	-32	189.078	41.2567	166	188	164	151	158	218	388	153	220	190	169	178	152	155	234	172	179	187	200	216	220	228	177	213	239	173	173	183	185	184	264	179	167	152	159	220	229	175	201	265	181	200	160	145	159	141
	-30	192.059	36.2621	175	197	167	155	162	239	318	158	248	200	167	184	159	181	183	184	195	207	170	191	237	213	177	294	225	206	156	170	202	196	220	182	185	146	173	181	219	178	156	283	169	172	170	177	171	170
	-28	195.765	38.1348	161	201	163	149	210	213	287	191	158	218	156	161	159	152	226	181	177	204	178	203	244	202	159	278	217	159	158	281	196	169	177	212	198	176	196	210	269	154	183	288	165	231	162	231	222	156
	-26	197.647	39.3374	197	253	162	152	314	224	250	162	202	201	152	177	166	174	203	177	185	159	185	230	210	187	194	274	258	149	164	166	252	193	198	203	193	153	184	192	235	182	187	304	222	154	197	173	218	158
	-24	195.294	40.3863	155	227	163	160	236	207	354	155	200	207	177	172	154	166	186	176	172	169	161	196	234	195	164	273	207	195	180	179	222	160	178	204	187	167	176	177	278	200	198	268	236	165	185	184	236	155
	-22	194.941	40.4853	197	242	166	156	307	217	299	165	153	211	177	181	166	151	187	184	191	183	185	192	197	191	166	300	246	150	172	170	203	182	170	176	217	166	177	169	248	158	155	258	221	147	186	196	220	162
	-20	200.275	33.7693	191	211	180	146	264	228	261	159	156	279	175	211	199	160	212	180	198	196	184	205	238	203	164	254	253	175	157	232	212	190	197	207	221	165	178	221	217	167	178	245	227	169	181	163	220	147
	-18	203.667	40.5678	229	180	167	155	179	222	246	157	196	249	190	177	168	162	212	215	234	189	174	233	219	215	194	186	239	168	174	220	236	195	176	220	236	185	156	176	256	169	178	333	251	244	189	158	207	142
	-16	211.667	45.2666	243	220	164	146	213	261	272	158	156	248	200	202	159	163	228	175	278	235	161	233	224	258	183	203	205	188	205	271	240	190	185	237	259	172	153	223	229	203	160	384	302	233	193	207	201	146
	-14	218.941	55.186	212	183	197	151	222	222	347	146	235	245	205	207	197	163	211	182	346	217	158	264	213	251	170	218	190	168	186	287	241	182	179	198	213	166	172	177	309	272	270	425	274	253	217	219	231	149
	-12	227.118	51.752	205	178	241	162	255	273	328	148	168	250	186	193	182	183	238	171	360	260	176	266	202	285	170	260	199	263	291	266	246	210	198	257	182	158	199	207	266	232	235	328	326	240	204	205	277	138
	-10	233.451	51.9451	199	184	245	145	228	296	332	151	172	271	185	214	231	213	242	186	295	346	220	268	217	301	208	250	188	271	257	257	265	204	184	201	207	164	284	297	294	210	266	391	202	232	192	178	243	168
	-8	230.039	45.6302	189	171	229	154	245	242	351	147	257	258	192	233	194	256	198	170	322	234	241	243	213	279	162	232	203	266	300	255	294	193	175	218	270	183	277	290	228	234	223	277	310	259	200	202	253	160
	-6	235.392	50.6222	190	174	289	155	238	223	416	152	233	299	225	178	223	207	242	168	240	285	262	241	192	308	174	232	280	288	303	259	237	211	199	204	230	183	279	268	212	235	261	291	270	293	214	197	218	152
	-4	231.922	55.7189	192	195	340	147	262	224	431	150	233	245	198	199	203	214	203	166	266	249	254	305	206	247	196	264	300	254	256	282	249	187	173	212	259	167	220	402	188	221	230	233	252	262	193	187	270	161
	-2	227.98	47.6132	210	170	254	160	225	194	366	160	265	300	217	167	209	223	207	172	250	243	212	281	207	266	168	250	309	177	302	278	233	210	182	183	224	168	285	300	188	249	232	225	289	276	197	194	245	154
	0	219.824	50.558	224	156	243	160	206	206	381	152	151	264	192	160	147	197	224	196	267	225	203	227	228	258	178	262	235	175	317	263	187	181	184	189	194	173	233	320	171	178	249	253	303	227	183	201	264	150
	2	205.627	54.5021	216	173	211	143	152	152	355	163	155	307	198	156	150	180	246	181	264	164	219	372	207	231	181	322	182	167	193	196	159	172	170	189	174	152	240	304	196	171	201	159	286	194	162	187	281	152
	4	199.353	44.625	181	165	206	153	160	167	294	146	151	285	194	174	160	205	215	173	222	161	236	260	247	210	179	228	222	158	162	160	158	172	176	171	160	173	301	280	175	171	239	168	250	170	167	182	271	149
	6	187.255	44.7463	163	190	178	149	146	157	394	142	159	235	154	173	158	161	165	176	176	159	258	254	202	178	164	228	209	173	165	202	185	171	178	177	153	153	159	294	178	170	192	168	209	178	160	176	235	144
	8	180.843	37.7573	157	154	190	178	151	168	352	173	158	237	177	174	163	167	186	201	180	154	184	183	206	189	171	155	233	157	162	174	158	180	172	176	158	168	168	292	154	161	164	145	161	162	173	196	232	134
	10	173.471	30.9628	149	173	194	158	148	150	279	157	144	226	168	161	153	154	170	187	157	156	167	175	244	168	189	169	202	185	157	179	173	157	168	166	182	153	170	290	182	158	161	162	148	173	148	185	226	148
	12	169.608	21.898	158	155	155	147	140	156	225	152	152	260	181	156	151	154	188	190	169	152	164	159	208	180	179	164	190	160	152	192	180	158	172	166	156	163	164	167	200	173	154	154	151	168	153	174	215	164
	14	169.647	19.7016	165	163	157	166	154	171	203	147	140	244	166	165	163	152	166	181	174	158	165	180	197	175	184	172	166	158	159	172	180	156	169	184	156	193	166	172	158	170	169	164	171	168	169	161	238	147
	16	171.392	22.779	166	143	209	155	146	154	232	154	151	251	166	165	153	156	154	170	194	153	158	166	204	167	182	180	190	155	166	177	161	160	173	186	157	148	168	233	167	168	155	169	170	165	184	179	209	155
	18	170.157	20.5391	190	146	193	146	162	166	227	146	147	238	161	158	157	147	168	178	167	155	162	181	206	183	172	168	205	164	151	176	167	160	168	167	166	172	159	206	169	154	165	155	167	187	166	168	208	172
	20	170.902	21.153	154	147	190	159	150	159	239	153	162	249	161	164	170	151	172	170	156	159	157	174	213	173	157	169	166	154	161	164	188	171	168	185	152	174	164	198	203	160	167	169	169	174	171	208	189	157
	22	168.412	22.4412	158	158	168	150	148	154	225	153	164	217	165	162	170	153	163	179	167	155	165	151	200	180	183	167	181	180	167	194	171	150	161	170	168	159	169	186	272	160	143	149	156	160	166	190	154	149
	24	168.588	23.0514	156	159	210	145	147	163	217	150	147	215	153	166	176	151	167	170	163	154	158	149	200	206	165	185	212	156	171	189	169	170	169	159	153	164	158	234	232	170	149	157	171	156	162	147	168	147
	26	166.608	23.7285	151	163	172	136	162	150	148	152	158	220	172	168	161	155	153	176	155	163	154	183	196	216	163	177	173	160	148	171	165	165	184	163	158	147	156	272	210	192	153	153	184	175	154	135	150	140
	28	167.922	23.0372	159	144	208	145	149	153	153	150	143	225	156	174	163	154	165	189	166	158	172	173	211	178	175	164	173	170	156	175	160	156	173	186	161	164	176	253	234	178	152	167	160	166	165	139	155	139
	30	168.471	25.8421	151	165	205	146	145	180	163	146	145	279	159	155	154	169	176	173	182	156	155	160	208	192	170	176	189	176	151	162	176	161	168	171	168	152	154	236	235	165	159	147	162	175	159	157	157	144
	32	165.824	20.6094	156	161	169	145	147	152	145	148	165	199	165	162	151	153	167	186	166	153	166	158	208	173	170	156	178	161	169	170	177	169	176	173	173	162	154	260	221	170	155	181	169	157	165	149	151	153
	34	168.608	20.4842	158	152	173	154	138	165	166	158	173	205	170	153	176	151	186	176	168	166	155	169	231	178	186	160	190	157	159	157	160	155	187	192	170	192	162	195	249	163	157	153	181	162	152	162	154	159
	36	167.235	17.9806	156	154	164	155	146	166	162	152	146	218	175	159	149	154	179	185	163	161	155	163	216	167	164	168	197	169	169	185	183	154	182	177	178	167	160	187	178	215	157	161	179	143	162	148	144	152
	38	162.843	12.9729	158	151	192	142	150	162	147	155	157	198	162	153	157	154	157	172	161	159	160	177	196	174	162	163	173	153	163	179	172	168	174	157	162	163	155	182	171	177	154	169	177	151	174	141	159	161
	40	164.824	15.3684	159	170	182	153	136	153	153	146	145	168	166	159	183	173	154	173	162	161	175	154	240	161	165	179	194	162	167	180	165	152	170	154	163	167	160	168	171	168	166	165	174	162	166	147	176	167
[truncated: 5 more columns]

## Sheet: Figure 7c
Figure 7c
		Root length (cm)						Root growth (cm) / day							Root growth (cm) / day
	Sample	5d	6d	7d	8d	9d	10d	5d to 6d	6d to 7d	7d to 8d	8d to 9d	9d to 10d			mean	SD
	Col_seedling_01	1.16919	1.91414	2.49747	3.25505	3.83586	4.71465	0.744949	0.583333	0.757576	0.580808	0.878788		Wild type	0.658258	0.19291
	Col_seedling_02	1.37121	2.14899	2.85606	3.68687	4.38131	5.33081	0.777778	0.707071	0.830808	0.694444	0.949495		msd1a msd1b	0.621768	0.124943
	Col_seedling_03	1.81313	2.62374	3.30051	4.14394	4.80556	5.85354	0.810606	0.676768	0.843434	0.661616	1.04798		wdr8	0.602854	0.149166
	Col_seedling_04	1.64899	2.38636	3.00505	3.7399	4.41162	5.36616	0.737374	0.618687	0.734848	0.671717	0.954545		ktn1	0.279054	0.0455066
	Col_seedling_05	1.2096	1.84596	2.35101	2.90404	3.36364	3.97727	0.636364	0.505051	0.55303	0.459596	0.613636		msd1a msd1b ktn1	0.399916	0.0699649
	Col_seedling_06	1.36616	2.10354	2.72727	3.43939	4.12374	5.08586	0.737374	0.623737	0.712121	0.684343	0.962121		wdr8 ktn1	0.374411	0.0666968
	Col_seedling_07	1.30556	2.01768	2.59848	3.2298	3.75758	4.55303	0.712121	0.580808	0.631313	0.527778	0.795455
	Col_seedling_08	1.29798	2.05808	2.61869	3.30051	3.85859	4.7298	0.760101	0.560606	0.681818	0.558081	0.871212
	Col_seedling_09	1.41162	2.03283	2.57576	3.25	3.7702	4.63384	0.621212	0.542929	0.674242	0.520202	0.863636
	Col_seedling_10	1.36111	1.98737	2.49242	3.09091	3.64141	4.46212	0.626263	0.505051	0.598485	0.550505	0.820707
	Col_seedling_11	1.78535	2.43182	3.03283	3.75505	4.35354	5.32323	0.646465	0.60101	0.722222	0.598485	0.969697
	Col_seedling_12	1.44697	2.10606	2.66919	3.30051	3.87374	4.67677	0.659091	0.563131	0.631313	0.573232	0.80303
	Col_seedling_13	1.26515	1.88131	2.37626	2.96717	3.40909	4.17677	0.616162	0.494949	0.590909	0.441919	0.767677
	Col_seedling_14	1.24242	1.84091	2.36616	2.95707	3.44444	4.28788	0.598485	0.525253	0.590909	0.487374	0.843434
	Col_seedling_15	1.47727	2.05303	2.55051	3.13384	3.66667	4.46717	0.575758	0.497475	0.583333	0.532828	0.800505
	Col_seedling_16	1.61111	2.33586	2.91919	3.60859	4.17929	5.10354	0.724747	0.583333	0.689394	0.570707	0.924242
	Col_seedling_17	1.4798	2.03788	2.5	3.11616	3.62121	4.45455	0.558081	0.462121	0.616162	0.505051	0.833333
	Col_seedling_18	1.29293	1.91162	2.40404	3.00253	3.57071	4.40909	0.618687	0.492424	0.598485	0.568182	0.838384
	Col_seedling_19	1.55051	2.15657	2.67172	3.2298	3.7096	4.42677	0.606061	0.515152	0.558081	0.479798	0.717172
	Col_seedling_20	1.56061	2.15909	2.60606	3.17677	3.68434	4.4596	0.598485	0.44697	0.570707	0.507576	0.775253
	msd1a msd1b_seedling_01	1.05556	1.71465	2.2803	2.93687	3.5303	4.44444	0.659091	0.565657	0.656566	0.593434	0.914141
	msd1a msd1b_seedling_02	1.38131	2.08333	2.68687	3.40909	4.01515	4.93939	0.70202	0.603535	0.722222	0.606061	0.924242
	msd1a msd1b_seedling_03	1.30051	2.02778	2.62626	3.33838	3.94192	4.79293	0.727273	0.598485	0.712121	0.603535	0.85101
	msd1a msd1b_seedling_04	1.50505	2.24242	2.90657	3.63636	4.29545	5.2803	0.737374	0.664141	0.729798	0.659091	0.984848
	msd1a msd1b_seedling_05	1.21717	1.84596	2.45455	3.07071	3.60606	4.40404	0.628788	0.608586	0.616162	0.535354	0.79798
	msd1a msd1b_seedling_06	1.27273	1.87374	2.43939	3.0202	3.48232	4.20455	0.60101	0.565657	0.580808	0.462121	0.722222
	msd1a msd1b_seedling_07	1.29798	1.93434	2.41919	2.95202	3.34848	3.95707	0.636364	0.484848	0.532828	0.396465	0.608586
	msd1a msd1b_seedling_08	1.44444	2.11616	2.62374	3.25253	3.80556	4.62879	0.671717	0.507576	0.628788	0.55303	0.823232
	msd1a msd1b_seedling_09	1.41667	2.15404	2.7096	3.36111	3.90909	4.71212	0.737374	0.555556	0.651515	0.54798	0.80303
	msd1a msd1b_seedling_10	1.54798	2.25505	2.83333	3.47475	4.04545	4.95455	0.707071	0.578283	0.641414	0.570707	0.909091
	msd1a msd1b_seedling_11	1.44192	2.13384	2.69949	3.36364	3.97727	4.82828	0.691919	0.565657	0.664141	0.613636	0.85101
	msd1a msd1b_seedling_12	1.19697	1.77525	2.27525	2.94444	3.51768	4.37626	0.578283	0.5	0.669192	0.573232	0.858586
	msd1a msd1b_seedling_13	1.13889	1.67677	2.17677	2.74495	3.24242	3.99495	0.537879	0.5	0.568182	0.497475	0.752525
	msd1a msd1b_seedling_14	1.46465	2.08081	2.54798	3.10101	3.57323	4.37626	0.616162	0.467172	0.55303	0.472222	0.80303
	msd1a msd1b_seedling_15	1.23737	1.83333	2.32828	2.84343	3.33586	4.11111	0.59596	0.494949	0.515152	0.492424	0.775253
	msd1a msd1b_seedling_16	1.37121	1.97475	2.41162	2.94444	3.39899	4.17677	0.603535	0.436869	0.532828	0.454545	0.777778
	msd1a msd1b_seedling_17	1.43434	2.07071	2.53283	3.18434	3.70455	4.5	0.636364	0.462121	0.651515	0.520202	0.795455
	msd1a msd1b_seedling_18	1.54798	2.10606	2.5303	3.06566	3.50505	4.21212	0.558081	0.424242	0.535354	0.439394	0.707071
	msd1a msd1b_seedling_19	1.13131	1.74747	2.24747	2.81061	3.26263	3.9899	0.616162	0.5	0.563131	0.45202	0.727273
	msd1a msd1b_seedling_20	1.39394	1.92677	2.37879	2.88131	3.36364	4.09091	0.532828	0.45202	0.502525	0.482323	0.727273
	wdr8_seedling_01	1.40152	2.02273	2.60606	3.26515	3.67677	4.38889	0.621212	0.583333	0.659091	0.411616	0.712121
	wdr8_seedling_02	1.42677	2.15909	2.68939	3.37879	4.0101	5.00253	0.732323	0.530303	0.689394	0.631313	0.992424
	wdr8_seedling_03	1.35101	2.09848	2.64899	3.35101	4.00253	4.99747	0.747475	0.550505	0.70202	0.651515	0.994949
	wdr8_seedling_04	1.03283	1.68687	2.25	2.97222	3.56566	4.52273	0.65404	0.563131	0.722222	0.593434	0.957071
	wdr8_seedling_05	1.35606	1.92929	2.44192	2.97475	3.4697	4.26768	0.573232	0.512626	0.532828	0.494949	0.79798
	wdr8_seedling_06	1.14141	1.77778	2.31313	2.91919	3.4596	3.77778	0.636364	0.535354	0.606061	0.540404	0.318182
	wdr8_seedling_07	1.35101	1.98737	2.4899	3.06313	3.57828	4.34091	0.636364	0.502525	0.573232	0.515152	0.762626
	wdr8_seedling_08	1.23737	1.84596	2.35606	2.98485	3.47727	4.32828	0.608586	0.510101	0.628788	0.492424	0.85101
	wdr8_seedling_09	1.36869	1.93687	2.40152	2.99747	3.44444	4.28535	0.568182	0.464646	0.59596	0.44697	0.840909
	wdr8_seedling_10	1.2904	1.89899	2.40909	2.98485	3.56566	4.40404	0.608586	0.510101	0.575758	0.580808	0.838384
	wdr8_seedling_11	1.54545	2.17424	2.7702	3.41162	4.0101	4.92677	0.628788	0.59596	0.641414	0.598485	0.916667
	wdr8_seedling_12	1.38131	1.97475	2.47727	3.12374	3.73737	4.63636	0.593434	0.502525	0.646465	0.613636	0.89899
	wdr8_seedling_13	1.2197	1.86364	2.40404	2.92677	3.44192	4.27525	0.643939	0.540404	0.522727	0.515152	0.833333
	wdr8_seedling_14	1.17424	1.70455	2.13636	2.66919	3.05051	3.73485	0.530303	0.431818	0.532828	0.381313	0.684343
	wdr8_seedling_15	1.0303	1.64646	2.17929	2.7399	3.2197	3.97727	0.616162	0.532828	0.560606	0.479798	0.757576
	wdr8_seedling_16	1.27778	1.88131	2.39899	3.00758	3.52273	4.38636	0.603535	0.517677	0.608586	0.515152	0.863636
	wdr8_seedling_17	1.5101	2.15909	2.67172	3.31061	3.84848	4.68687	0.64899	0.512626	0.638889	0.537879	0.838384
	wdr8_seedling_18	1.27273	1.82323	2.29545	2.82323	3.29293	4	0.550505	0.472222	0.527778	0.469697	0.707071
	wdr8_seedling_19	1.34091	2.01263	2.4798	3.09596	3.61364	4.4798	0.671717	0.467172	0.616162	0.517677	0.866162
	wdr8_seedling_20	1.52525	2.01515	2.2702	2.54798	2.75253	3.10101	0.489899	0.255051	0.277778	0.204545	0.348485
	ktn1_seedling_01	0.621212	0.919192	1.23232	1.48737	1.7298	2.07576	0.29798	0.313131	0.255051	0.242424	0.34596
	ktn1_seedling_02	0.330808	0.565657	0.757576	1.02778	1.2399	1.53283	0.234848	0.191919	0.270202	0.212121	0.292929
	ktn1_seedling_03	0.689394	0.994949	1.25505	1.4899	1.69697	2.03788	0.305556	0.260101	0.234848	0.207071	0.340909
	ktn1_seedling_04	0.679293	0.992424	1.30303	1.57828	1.86616	2.21212	0.313131	0.310606	0.275253	0.287879	0.34596
	ktn1_seedling_05	0.638889	0.94697	1.17172	1.45455	1.71717	2.03788	0.308081	0.224747	0.282828	0.262626	0.320707
	ktn1_seedling_06	0.474747	0.80303	1.01768	1.28283	1.54545	1.85354	0.328283	0.214646	0.265152	0.262626	0.308081
	ktn1_seedling_07	0.674242	1.03788	1.23232	1.50253	1.73737	2.08081	0.363636	0.194444	0.270202	0.234848	0.343434
	ktn1_seedling_08	0.712121	1.00253	1.24495	1.58081	1.83586	2.11111	0.290404	0.242424	0.335859	0.255051	0.275253
	ktn1_seedling_09	0.676768	0.989899	1.25505	1.59596	1.83333	2.13131	0.313131	0.265152	0.340909	0.237374	0.29798
	ktn1_seedling_10	0.335859	0.590909	0.825758	1.07323	1.2904	1.57576	0.255051	0.234848	0.247475	0.217172	0.285354
	ktn1_seedling_11	0.608586	0.984848	1.20455	1.50253	1.71212	2.05556	0.376263	0.219697	0.29798	0.209596	0.343434
	ktn1_seedling_12	0.69697	1.00758	1.27778	1.61616	1.89646	2.2298	0.310606	0.270202	0.338384	0.280303	0.333333
	ktn1_seedling_13	0.558081	0.878788	1.16162	1.43687	1.66414	1.97222	0.320707	0.282828	0.275253	0.227273	0.308081
	ktn1_seedling_14	0.60101	0.896465	1.13889	1.47222	1.66414	2.02525	0.295455	0.242424	0.333333	0.191919	0.361111
	ktn1_seedling_15	0.676768	0.949495	1.18182	1.55303	1.75758	2.0404	0.272727	0.232323	0.371212	0.204545	0.282828
	ktn1_seedling_16	0.664141	0.936869	1.20707	1.46465	1.69949	2.08838	0.272727	0.270202	0.257576	0.234848	0.388889
	ktn1_seedling_17	0.734848	1.01515	1.29293	1.53283	1.79293	2.10859	0.280303	0.277778	0.239899	0.260101	0.315657
	ktn1_seedling_18	0.732323	0.997475	1.29545	1.59596	1.83838	2.09848	0.265152	0.29798	0.300505	0.242424	0.260101
	ktn1_seedling_19	0.573232	0.85101	1.10101	1.38384	1.59091	1.92172	0.277778	0.25	0.282828	0.207071	0.330808
	msd1a msd1b ktn1_seedling_01	1.2298	1.70202	2.12374	2.5202	2.86616	3.41919	0.472222	0.421717	0.396465	0.34596	0.55303
	msd1a msd1b ktn1_seedling_02	1.11616	1.61111	2.01768	2.43687	2.77273	3.32576	0.494949	0.406566	0.419192	0.335859	0.55303
	msd1a msd1b ktn1_seedling_03	1.20455	1.62121	2.04798	2.48232	2.86616	3.5	0.416667	0.426768	0.434343	0.383838	0.633838
	msd1a msd1b ktn1_seedling_04	1.00505	1.47475	1.85859	2.24495	2.60101	3.05051	0.469697	0.383838	0.386364	0.356061	0.449495
	msd1a msd1b ktn1_seedling_05	1.05808	1.49242	1.81313	2.18434	2.43939	2.83586	0.434343	0.320707	0.371212	0.255051	0.396465
	msd1a msd1b ktn1_seedling_06	1.11111	1.50505	1.89141	2.19444	2.50758	2.98232	0.393939	0.386364	0.30303	0.313131	0.474747
	msd1a msd1b ktn1_seedling_07	0.94697	1.39394	1.74242	2.12121	2.44192	2.89646	0.44697	0.348485	0.378788	0.320707	0.454545
	msd1a msd1b ktn1_seedling_08	1.10354	1.4798	1.88131	2.28535	2.63889	3.15909	0.376263	0.401515	0.40404	0.353535	0.520202
	msd1a msd1b ktn1_seedling_09	1.28535	1.70202	2.07071	2.47222	2.78283	3.31061	0.416667	0.368687	0.401515	0.310606	0.527778
	msd1a msd1b ktn1_seedling_10	1.02273	1.45707	1.84091	2.22222	2.54293	3.03283	0.434343	0.383838	0.381313	0.320707	0.489899
	msd1a msd1b ktn1_seedling_11	1.05303	1.50505	1.80556	2.2399	2.56818	2.96212	0.45202	0.300505	0.434343	0.328283	0.393939
	msd1a msd1b ktn1_seedling_12	0.949495	1.41414	1.7702	2.22475	2.55303	3.01768	0.464646	0.356061	0.454545	0.328283	0.464646
	msd1a msd1b ktn1_seedling_13	0.967172	1.39899	1.74495	2.15404	2.42424	2.88131	0.431818	0.34596	0.409091	0.270202	0.457071
	msd1a msd1b ktn1_seedling_14	0.823232	1.24242	1.53283	1.90909	2.2096	2.62121	0.419192	0.290404	0.376263	0.300505	0.411616
	msd1a msd1b ktn1_seedling_15	1.0202	1.48485	1.85101	2.25253	2.56818	3.01263	0.464646	0.366162	0.401515	0.315657	0.444444
	msd1a msd1b ktn1_seedling_16	0.911616	1.33838	1.64899	1.9697	2.29293	2.7601	0.426768	0.310606	0.320707	0.323232	0.467172
	msd1a msd1b ktn1_seedling_17	1.12374	1.56061	1.96717	2.38636	2.69949	3.23232	0.436869	0.406566	0.419192	0.313131	0.532828
	msd1a msd1b ktn1_seedling_18	1.06313	1.5404	1.89646	2.22475	2.53788	2.98737	0.477273	0.356061	0.328283	0.313131	0.449495
	wdr8 ktn1_seedling_01	0.785354	1.25758	1.60606	1.97222	2.28788	2.80051	0.472222	0.348485	0.366162	0.315657	0.512626
	wdr8 ktn1_seedling_02	0.787879	1.19949	1.49495	1.86364	2.15909	2.62374	0.411616	0.295455	0.368687	0.295455	0.464646
	wdr8 ktn1_seedling_03	0.916667	1.33586	1.64899	1.99747	2.34848	2.83333	0.419192	0.313131	0.348485	0.35101	0.484848
	wdr8 ktn1_seedling_04	0.876263	1.32828	1.65909	2.05808	2.42424	2.99495	0.45202	0.330808	0.39899	0.366162	0.570707
	wdr8 ktn1_seedling_05	0.916667	1.30808	1.64141	2.00253	2.31061	2.75	0.391414	0.333333	0.361111	0.308081	0.439394
	wdr8 ktn1_seedling_06	0.838384	1.25	1.60354	1.98485	2.27525	2.7803	0.411616	0.353535	0.381313	0.290404	0.505051
	wdr8 ktn1_seedling_07	0.924242	1.34848	1.72475	2.09091	2.45455	2.94444	0.424242	0.376263	0.366162	0.363636	0.489899
	wdr8 ktn1_seedling_08	0.876263	1.2904	1.63131	2.0101	2.2803	2.75	0.414141	0.340909	0.378788	0.270202	0.469697
	wdr8 ktn1_seedling_09	1.01768	1.43434	1.78788	2.12374	2.44697	2.98232	0.416667	0.353535	0.335859	0.323232	0.535354
	wdr8 ktn1_seedling_10	0.810606	1.19697	1.53535	1.92172	2.16919	2.67424	0.386364	0.338384	0.386364	0.247475	0.505051
	wdr8 ktn1_seedling_11	0.795455	1.19444	1.44697	1.80808	2.07576	2.49747	0.39899	0.252525	0.361111	0.267677	0.421717
	wdr8 ktn1_seedling_12	0.843434	1.2399	1.50505	1.87626	2.15909	2.56566	0.396465	0.265152	0.371212	0.282828	0.406566
	wdr8 ktn1_seedling_13	1.00253	1.37374	1.71212	2.09091	2.39141	2.85859	0.371212	0.338384	0.378788	0.300505	0.467172
	wdr8 ktn1_seedling_14	0.866162	1.20202	1.50253	1.84596	2.15404	2.58081	0.335859	0.300505	0.343434	0.308081	0.426768
	wdr8 ktn1_seedling_15	0.866162	1.30051	1.64394	2.01263	2.36616	2.85606	0.434343	0.343434	0.368687	0.353535	0.489899
	wdr8 ktn1_seedling_16	0.876263	1.25758	1.59596	1.96717	2.26768	2.69697	0.381313	0.338384	0.371212	0.300505	0.429293
	wdr8 ktn1_seedling_17	0.89899	1.29545	1.62121	1.9697	2.28788	2.68939	0.396465	0.325758	0.348485	0.318182	0.401515
	wdr8 ktn1_seedling_18	0.939394	1.30051	1.61869	1.99495	2.26263	2.65657	0.361111	0.318182	0.376263	0.267677	0.393939

## Sheet: Figure 7e
Figure 7e
	Wild type				wdr8				ktn1				wdr8 ktn1
	Sample	Width (µm)	Length (µm)		Sample	Width (µm)	Length (µm)		Sample	Width (µm)	Length (µm)		Sample	Width (µm)	Length (µm)
	Seedling01_Cell01	11.25	128.86		Seedling01_Cell01	17.66	171.17		Seedling01_Cell01	29.31	47.18		Seedling01_Cell01	24.28	104.75
	Seedling01_Cell02	12.81	143.77		Seedling01_Cell02	14.9	120.86		Seedling01_Cell02	33.84	49.29		Seedling01_Cell02	22.79	150.28
	Seedling01_Cell03	17.23	158.69		Seedling01_Cell03	14.39	79.16		Seedling01_Cell03	31.07	36.86		Seedling01_Cell03	21.1	137.91
	Seedling01_Cell04	15.74	131.95		Seedling01_Cell04	18.58	105.44		Seedling01_Cell04	31.33	30.53		Seedling01_Cell04	19.96	96.76
	Seedling01_Cell05	16.1	109.32		Seedling01_Cell05	18.6	125.26		Seedling01_Cell05	31.99	35.7		Seedling01_Cell05	18.17	78.01
	Seedling01_Cell06	14.8	182.99		Seedling01_Cell06	15.64	134.95		Seedling01_Cell06	31.85	44.61		Seedling01_Cell06	21.42	104.66
	Seedling01_Cell07	11.13	115.82		Seedling01_Cell07	13.68	124.01		Seedling01_Cell07	29.39	44.43		Seedling01_Cell07	17.34	88.73
	Seedling01_Cell08	18.53	208.14		Seedling01_Cell08	11.59	148.28		Seedling01_Cell08	30.52	42.46		Seedling01_Cell08	21.23	95.18
	Seedling01_Cell09	17.87	140.6		Seedling01_Cell09	15.49	155.76		Seedling01_Cell09	32.21	28.19		Seedling01_Cell09	27.14	122
	Seedling01_Cell10	15.49	122.02		Seedling01_Cell10	14.42	119.66		Seedling01_Cell10	34.02	54.62		Seedling01_Cell10	29.92	81.99
	Seedling01_Cell11	16.58	121.52		Seedling01_Cell11	14.23	132.91		Seedling01_Cell11	30.76	46.16		Seedling01_Cell11	27.83	135.81
	Seedling01_Cell12	17.02	143.71		Seedling01_Cell12	15.89	103.5		Seedling01_Cell12	30.76	36.24		Seedling01_Cell12	23.97	76.65
	Seedling01_Cell13	15.06	140.45		Seedling01_Cell13	17.13	100.42		Seedling01_Cell13	30.14	51.38		Seedling01_Cell13	25.47	68.4
	Seedling01_Cell14	15	113.4		Seedling01_Cell14	16.83	93.71		Seedling01_Cell14	28.94	30.59		Seedling01_Cell14	27.9	141.39
	Seedling01_Cell15	14.4	116.41		Seedling01_Cell15	14.91	140.69		Seedling01_Cell15	31.64	45.7		Seedling01_Cell15	28.76	85
	Seedling01_Cell16	14.52	192.71		Seedling01_Cell16	13.68	104.05		Seedling01_Cell16	36.31	42.48		Seedling01_Cell16	21.72	87.03
	Seedling01_Cell17	12.23	183.73		Seedling01_Cell17	14.26	107.76		Seedling01_Cell17	25.89	39.93		Seedling01_Cell17	20.78	94.36
	Seedling01_Cell18	15.49	178.36		Seedling01_Cell18	14.12	117.07		Seedling01_Cell18	24.8	35.6		Seedling01_Cell18	21.73	111.43
	Seedling01_Cell19	13.54	136.17		Seedling01_Cell19	14.02	107.11		Seedling01_Cell19	29.55	54.67		Seedling01_Cell19	20.6	69.72
	Seedling01_Cell20	15.91	129.48		Seedling02_Cell01	11.18	108.92		Seedling01_Cell20	28.6	45.76		Seedling01_Cell20	20.39	74
	Seedling01_Cell21	15.96	182.39		Seedling02_Cell02	16.21	118.53		Seedling01_Cell21	28.03	55.64		Seedling01_Cell21	18.72	116.34
	Seedling01_Cell22	16.85	148.8		Seedling02_Cell03	15.31	90.31		Seedling01_Cell22	33.56	44.33		Seedling01_Cell22	19.68	105.33
	Seedling01_Cell23	15.74	127.06		Seedling02_Cell04	17.07	155.95		Seedling01_Cell23	28.72	41.57		Seedling01_Cell23	28.1	71.46
	Seedling01_Cell24	13.42	205.65		Seedling02_Cell05	20.51	109.73		Seedling01_Cell24	31.07	49.34		Seedling01_Cell24	23.78	85.42
	Seedling01_Cell25	14.65	135.29		Seedling02_Cell06	17.13	105.66		Seedling01_Cell25	29.98	37.9		Seedling01_Cell25	23.39	106.74
	Seedling01_Cell26	15.98	165.86		Seedling02_Cell07	13.7	134.6		Seedling01_Cell26	21.93	59.61		Seedling01_Cell26	20.66	141.43
	Seedling01_Cell27	14.01	211.35		Seedling02_Cell08	11.96	117.87		Seedling01_Cell27	26.27	49.29		Seedling01_Cell27	19.34	150.99
	Seedling01_Cell28	15.65	198.06		Seedling02_Cell09	15.03	120.98		Seedling01_Cell28	26.15	67.7		Seedling01_Cell28	21.22	131.93
	Seedling02_Cell01	16.86	139.33		Seedling02_Cell10	17.08	156.77		Seedling01_Cell29	24.24	46.97		Seedling01_Cell29	23.39	149.31
	Seedling02_Cell02	14.16	100.99		Seedling02_Cell11	12.2	176.58		Seedling01_Cell30	22.3	59.91		Seedling01_Cell30	22.85	123.85
	Seedling02_Cell03	14.82	109.23		Seedling02_Cell12	15	106.41		Seedling01_Cell31	27.62	51.47		Seedling01_Cell31	22.42	116.44
	Seedling02_Cell04	12.79	113.46		Seedling02_Cell13	16.61	146.82		Seedling01_Cell32	30.49	56.78		Seedling01_Cell32	22.58	149.12
	Seedling02_Cell05	14.5	110.95		Seedling02_Cell14	14.23	108.2		Seedling01_Cell33	25.4	37.76		Seedling01_Cell33	23.6	144.35
	Seedling02_Cell06	13.27	112.23		Seedling02_Cell15	14.42	115.65		Seedling01_Cell34	30.89	48.64		Seedling01_Cell34	23.88	126.87
	Seedling02_Cell07	14.74	118.24		Seedling02_Cell16	15.66	136.36		Seedling01_Cell35	32.21	48.16		Seedling01_Cell35	22.15	119.84
	Seedling02_Cell08	18.46	158.45		Seedling02_Cell17	16.58	177.24		Seedling01_Cell36	36.56	66.74		Seedling01_Cell01	16.86	123.9
	Seedling02_Cell09	18.83	120.94		Seedling02_Cell18	14.14	190.34		Seedling01_Cell37	34.32	46.57		Seedling01_Cell02	16.87	100.55
	Seedling02_Cell10	16.53	198.35		Seedling02_Cell19	13.4	154.92		Seedling01_Cell38	33.45	41.18		Seedling01_Cell03	18.7	83.55
	Seedling02_Cell11	15.23	122.28		Seedling02_Cell20	12.92	175.6		Seedling01_Cell39	34.37	28.84		Seedling01_Cell04	16.96	109.54
	Seedling02_Cell12	15.9	194.33		Seedling02_Cell21	14.35	168.01		Seedling01_Cell40	41.44	61.26		Seedling01_Cell05	18.31	87.39
	Seedling02_Cell13	13.44	170.79		Seedling02_Cell22	17.26	137.49		Seedling02_Cell01	26.43	64.39		Seedling01_Cell06	20.47	98.47
	Seedling02_Cell14	17.44	106.76		Seedling02_Cell23	18.1	155.49		Seedling02_Cell02	28.27	50.47		Seedling01_Cell07	21.81	91.76
	Seedling02_Cell15	16.55	124.39		Seedling02_Cell24	14.38	116.73		Seedling02_Cell03	31.15	61.77		Seedling01_Cell08	13.33	106.43
	Seedling02_Cell16	16.89	107.09		Seedling02_Cell25	14.35	117.34		Seedling02_Cell04	27.46	55.23		Seedling01_Cell09	14.07	108.34
	Seedling02_Cell17	14.88	160.54		Seedling02_Cell26	14.02	109.77		Seedling02_Cell05	30.39	54.91		Seedling01_Cell10	20.88	100.21
	Seedling02_Cell18	14.1	115.38		Seedling02_Cell27	15.6	138.55		Seedling02_Cell06	21.49	50.51		Seedling01_Cell11	14.99	121.85
	Seedling02_Cell19	18.95	181.54		Seedling02_Cell28	19.54	176.26		Seedling02_Cell07	22.77	50.95		Seedling01_Cell12	18.14	106.31
	Seedling02_Cell20	18.52	114.23		Seedling03_Cell01	14.15	135.39		Seedling02_Cell08	24.71	83.61		Seedling01_Cell13	21.94	162.28
	Seedling02_Cell21	14.97	136.48		Seedling03_Cell02	18.42	166.98		Seedling02_Cell09	25.16	44.79		Seedling01_Cell14	18.11	92.88
	Seedling02_Cell22	15.7	161.73		Seedling03_Cell03	14.12	131.03		Seedling02_Cell10	27.81	78.72		Seedling01_Cell15	21.67	89.85
	Seedling03_Cell01	19.03	95.06		Seedling03_Cell04	14.36	117.65		Seedling02_Cell11	30.03	65.44		Seedling01_Cell16	18.83	83.07
	Seedling03_Cell02	17.61	115.18		Seedling03_Cell05	17.1	118.62		Seedling02_Cell12	26.74	57.14		Seedling01_Cell17	18.85	90.5
	Seedling03_Cell03	19.02	148.05		Seedling03_Cell06	12.79	123.56		Seedling02_Cell13	30.26	45.99		Seedling01_Cell18	18.39	119.94
	Seedling03_Cell04	19.64	121.7		Seedling03_Cell07	15.75	117.33		Seedling02_Cell14	29.36	51.66		Seedling01_Cell19	19.75	143.22
	Seedling03_Cell05	16.87	118.04		Seedling03_Cell08	16.1	113.6		Seedling02_Cell15	28.19	84.82		Seedling01_Cell20	17.48	102.36
	Seedling03_Cell06	11.81	176.79		Seedling03_Cell09	12.92	104.39		Seedling02_Cell16	26.51	79.31		Seedling01_Cell21	20.08	118.28
	Seedling03_Cell07	13.35	173.77		Seedling03_Cell10	17.49	123.45		Seedling02_Cell17	29.05	66.52		Seedling01_Cell22	20.94	99.84
	Seedling03_Cell08	16.83	101.37		Seedling03_Cell11	14.99	157.94		Seedling02_Cell18	25.95	72.78		Seedling01_Cell23	22.17	98.35
	Seedling03_Cell09	17.46	96.79		Seedling03_Cell12	18.7	144.79		Seedling02_Cell19	32.55	82.76		Seedling01_Cell24	14.52	102.37
	Seedling03_Cell10	15.91	107.27		Seedling03_Cell13	14.51	135.12		Seedling02_Cell20	34.63	72.57		Seedling01_Cell25	15.36	92.18
	Seedling03_Cell11	18.56	164.33		Seedling03_Cell14	13.4	143.4		Seedling02_Cell21	29.49	63.98		Seedling01_Cell26	19.29	156.51
	Seedling03_Cell12	19.46	134.2		Seedling03_Cell15	14.38	117.98		Seedling02_Cell22	33.76	80.03		Seedling01_Cell27	23.92	123.91
	Seedling03_Cell13	19.67	162.15		Seedling03_Cell16	13.9	111.69		Seedling02_Cell23	35.73	89.23		Seedling01_Cell28	18.7	150.24
	Seedling03_Cell14	18.36	126.73		Seedling03_Cell17	16.67	136.45		Seedling02_Cell24	29.03	63.21		Seedling01_Cell29	20.82	92.35
	Seedling03_Cell15	16.01	133.71		Seedling03_Cell18	16.77	121.01		Seedling02_Cell25	25.89	62.11		Seedling01_Cell30	18.98	141.34
	Seedling03_Cell16	18	112.5		Seedling03_Cell19	13.14	109.24		Seedling02_Cell26	30.89	90.06		Seedling01_Cell31	19.5	113.82
	Seedling03_Cell17	17.78	134.31		Seedling03_Cell20	18.89	111.69		Seedling02_Cell27	24.27	51		Seedling01_Cell32	20.57	101.85
	Seedling03_Cell18	14.5	152.43		Seedling03_Cell21	18.03	113.25		Seedling02_Cell28	30.46	49.61		Seedling01_Cell33	20.24	92.98
	Seedling03_Cell19	22.1	120.36		Seedling03_Cell22	13.42	152.76		Seedling02_Cell29	26.32	50.59		Seedling01_Cell34	11.58	96.73
	Seedling04_Cell01	16.44	116.63		Seedling03_Cell23	14.74	157.6		Seedling02_Cell30	29.29	53.66		Seedling01_Cell35	14.16	104.99
	Seedling04_Cell02	16.32	108.95		Seedling03_Cell24	14.66	129.02		Seedling02_Cell31	29.68	39.98		Seedling01_Cell36	9.31	110.02
	Seedling04_Cell03	17.23	106.64		Seedling03_Cell25	16.52	132.29		Seedling02_Cell32	27.04	86.11		Seedling01_Cell37	21.78	125.03
	Seedling04_Cell04	16.22	152.09		Seedling03_Cell26	17.88	172.54		Seedling02_Cell33	21.24	42.45		Seedling01_Cell38	23.73	103.26
	Seedling04_Cell05	14.73	143.7		Seedling03_Cell27	14.83	117.67		Seedling02_Cell34	24.65	49.92		Seedling01_Cell39	15.24	87.68
	Seedling04_Cell06	16.18	122.28		Seedling03_Cell28	14.79	115.14		Seedling02_Cell35	22.96	58.34		Seedling01_Cell40	20.23	100.07
	Seedling04_Cell07	15.93	135.74		Seedling03_Cell29	17.08	119.06		Seedling02_Cell36	26.49	44.86		Seedling01_Cell41	18.47	88.44
	Seedling04_Cell08	16.1	87.18		Seedling03_Cell30	12.85	108.02		Seedling02_Cell37	26.91	76.14
	Seedling04_Cell09	14.16	152.58		Seedling03_Cell31	14.35	161.88		Seedling02_Cell38	24.84	56.83
	Seedling04_Cell10	15.47	113.37		Seedling03_Cell32	18.53	113.42		Seedling02_Cell39	24.46	63.13
	Seedling04_Cell11	14.93	125.23		Seedling03_Cell33	18.53	94.92		Seedling02_Cell40	27.55	65.06
	Seedling04_Cell12	13.17	121.35		Seedling03_Cell34	15.68	184.94		Seedling02_Cell41	27.34	46.55
	Seedling04_Cell13	16.58	197.59		Seedling03_Cell35	15.6	127.11		Seedling02_Cell42	28.46	38.06
	Seedling04_Cell14	15.31	95.29		Seedling03_Cell36	15.6	121.62		Seedling02_Cell43	31.5	61.2
	Seedling04_Cell15	14.79	137.96		Seedling03_Cell37	16.42	122.39		Seedling02_Cell44	30.78	67.57
	Seedling04_Cell16	15.91	93.13		Seedling03_Cell38	18.31	122.49		Seedling02_Cell45	32.01	69.94
	Seedling04_Cell17	14.62	107.45		Seedling03_Cell39	18.09	156.23		Seedling02_Cell46	31.29	67.74
	Seedling04_Cell18	13.5	153.05		Seedling03_Cell40	19.2	138.57		Seedling02_Cell47	30.53	64.2
	Seedling04_Cell19	15.64	205.45		Seedling03_Cell41	15.35	108.06		Seedling02_Cell48	28.31	53.69
	Seedling04_Cell20	17.96	121.88		Seedling03_Cell42	14.38	110.62		Seedling02_Cell49	29.01	42.78
	Seedling04_Cell21	16.89	176.02		Seedling03_Cell43	14.12	153.93		Seedling02_Cell50	35.48	57.16
	Seedling04_Cell22	13.17	140.81		Seedling03_Cell44	17.78	131.54		Seedling02_Cell51	35.82	56.86
	Seedling04_Cell23	15.29	145.43		Seedling03_Cell45	15.89	98.97		Seedling02_Cell52	30.39	68.77
	Seedling04_Cell24	14.15	106.75		Seedling03_Cell46	15.7	159.4		Seedling02_Cell53	30.31	84.97
	Seedling04_Cell25	14.12	110.8		Seedling03_Cell47	16.21	114.53		Seedling02_Cell54	26.93	80.51
	Seedling04_Cell26	14.65	104.48		Seedling03_Cell48	14.07	113.04
	Seedling04_Cell27	16.95	99.45
	Seedling04_Cell28	15.63	98.23
	Seedling04_Cell29	16.99	92.28

[truncated: 4 more sheets: Figure S3c, Figure S6a, Figure S6b, Figure S7b]
